# Supplementary material for: In silico analyses of protein glycosylating genes in the helminth Fasciola hepatica (liver fluke) predict protein-linked glycan simplicity and reveal temporally-dynamic expression profiles
Source: Sci Rep. 2018 Aug 3;8:11700. doi: 10.1038/s41598-018-29673-3 (PMC6076252; doi:10.1038/s41598-018-29673-3)
Supplement: Supplementary file 2 — S2 [file 41598_2018_29673_MOESM2_ESM.xlsx]

## Sheet: Sheet1
In silico analyses of protein glycosylating genes in the helminth Fasciola hepatica (liver fluke) predict protein-linked glycan simplicity and reveal temporally-dynamic expression profiles
Paul McVeigh, Krystyna Cwiklinski, Andres Garcia-Campos, Grace Mulcahy, Sandra M O’Neill, Aaron G Maule, John P Dalton
Supplementary Dataset S2. Fasciola hepatica protein glycosylation related gene dataset.
Fh genome accession	RPKM (Cwiklinski et al., 2015, 2018)						HMMER HMMSCAN		BLASTp vs Human or yeast RefSeq				Uniprot description
Sugar transporters	met	nej1hr	nej3hr	nej24hr	juv21d_1	ad_1	Identifier	Description	Gene	Identity	Bit score	E-value
BN1106_s373B000291	91.1512	113.414	98.6679	81.4183	12.6523	63.17	Sugar_tr	Sugar (and other) transporter	GLUT1	SLC2A1; facilitated glucose transporter	105	1.21e-24	Facilitative glucose transporter. This isoform may be responsible for constitutive or basal glucose uptake. Has a very broad substrate specificity; can transport a wide range of aldoses including both pentoses and hexoses.
D915_12914							Sugar_tr	Sugar (and other) transporter	GLUT1	SLC2A1; facilitated glucose transporter	212	4.64e-64	Facilitative glucose transporter. This isoform may be responsible for constitutive or basal glucose uptake. Has a very broad substrate specificity; can transport a wide range of aldoses including both pentoses and hexoses.
BN1106_s2815B000111	61.8365	66.5176	59.3764	125.14	20.4776	43.8462	Sugar_tr	Sugar (and other) transporter	GLUT3	SLC2A3; facilitated glucose transporter	266	1.28e-84	Facilitative glucose transporter that can also mediate the uptake of various other monosaccharides across the cell membrane (PubMed:9477959, PubMed:26176916). Mediates the uptake of glucose, 2-deoxyglucose, galactose, mannose, xylose and fucose, and probably also dehydroascorbate (PubMed:9477959, PubMed:26176916). Does not mediate fructose transport (PubMed:9477959, PubMed:26176916).
BN1106_s3686B000164	15.4937	16.6508	13.9669	40.7433	50.8657	14.1524	Sugar_tr	Sugar (and other) transporter	GLUT3	SLC2A3; facilitated glucose transporter	115	8.33e-30	Facilitative glucose transporter that can also mediate the uptake of various other monosaccharides across the cell membrane (PubMed:9477959, PubMed:26176916). Mediates the uptake of glucose, 2-deoxyglucose, galactose, mannose, xylose and fucose, and probably also dehydroascorbate (PubMed:9477959, PubMed:26176916). Does not mediate fructose transport (PubMed:9477959, PubMed:26176916).
BN1106_s584B000346	180.334	173.701	194.249	239.44	6.89921	16.5709	Sugar_tr	Sugar (and other) transporter	GLUT3	SLC2A3; facilitated glucose transporter	280	5.64e-85	Facilitative glucose transporter that can also mediate the uptake of various other monosaccharides across the cell membrane (PubMed:9477959, PubMed:26176916). Mediates the uptake of glucose, 2-deoxyglucose, galactose, mannose, xylose and fucose, and probably also dehydroascorbate (PubMed:9477959, PubMed:26176916). Does not mediate fructose transport (PubMed:9477959, PubMed:26176916).
BN1106_s584B000348	26.2262	33.6183	77.6758	121.863	72.2483	16.3947	Sugar_tr	Sugar (and other) transporter	GLUT3	SLC2A3; facilitated glucose transporter	303	5.3e-97	Facilitative glucose transporter that can also mediate the uptake of various other monosaccharides across the cell membrane (PubMed:9477959, PubMed:26176916). Mediates the uptake of glucose, 2-deoxyglucose, galactose, mannose, xylose and fucose, and probably also dehydroascorbate (PubMed:9477959, PubMed:26176916). Does not mediate fructose transport (PubMed:9477959, PubMed:26176916).
D915_03610							Sugar_tr	Sugar (and other) transporter	GLUT8	SLC2A8; facilitated glucose transporter	63.9	5.8e-11	Insulin-regulated facilitative glucose transporter. Binds cytochalasin B in a glucose-inhibitable manner. Seems to be a dual-specific sugar transporter as it is inhibitable by fructose (By similarity).
BN1106_s1746B000137	0.71354	0.831096	0.580191	0.483646	6.13268	1.52503	SSF	Sodium:solute symporter family	SGLT1	SLC5A1; Sodium/glucose cotransporter 1	448	2.56e-151	Actively transports glucose into cells by Na+ cotransport with a Na+ to glucose coupling ratio of 2:1. Efficient substrate transport in mammalian kidney is provided by the concerted action of a low affinity high capacity and a high affinity low capacity Na+/glucose cotransporter arranged in series along kidney proximal tubules.
D915_09300							None		SGLT1	SLC5A1; Sodium/glucose cotransporter 2	55.5	5.96e-11	Actively transports glucose into cells by Na+ cotransport with a Na+ to glucose coupling ratio of 2:1. Efficient substrate transport in mammalian kidney is provided by the concerted action of a low affinity high capacity and a high affinity low capacity Na+/glucose cotransporter arranged in series along kidney proximal tubules.
D915_11722							SSF	Sodium:solute symporter family	SGLT1	SLC5A1; Sodium/glucose cotransporter 3	80.1	3.54e-18	Actively transports glucose into cells by Na+ cotransport with a Na+ to glucose coupling ratio of 2:1. Efficient substrate transport in mammalian kidney is provided by the concerted action of a low affinity high capacity and a high affinity low capacity Na+/glucose cotransporter arranged in series along kidney proximal tubules.
BN1106_s554B000506	2.59256	3.03191	4.48314	11.0814	15.9529	2.03905	SSF	Sodium:solute symporter family	SGLT4	SLC5A9; Sodium-mannose/glucose/fructose cotransporter	218	1.09e-63	Involved in sodium-dependent transport of D-mannose, D-glucose and D-fructose.
Nucleotide-sugar transporters
D915_14055							LSM	LSM domain	FUCT1	SLC35C1; GDP-fucose transporter	73.2	2.98e-15	Involved in GDP-fucose import from the cytoplasm into the Golgi lumen.
D915_14056							None		FUCT1	SLC35C1; GDP-fucose transporter	105	1.64e-28	Involved in GDP-fucose import from the cytoplasm into the Golgi lumen.
BN1106_s3804B000160	3.84305	4.33268	5.96368	8.65765	9.75156	5.29486	Nuc_sug_transp	Nucleotide-sugar transporter	SLC35A1	SLC35A1; CMP-sialic acid transporter	114	2.04e-31	Transports CMP-sialic acid from the cytosol into Golgi vesicles where glycosyltransferases function.
BN1106_s855B000399	37.1292	42.131	44.2694	32.1256	19.5215	31.303	Nuc_sug_transp	Nucleotide-sugar transporter	SLC35A3	SLC35A3; UDP-N-acetylglucosamine transporter	158	1.37e-47	Uridine diphosphate-N-acetylglucosamine (UDP-GlcNAc) transporter in the Golgi apparatus. May supply UDP-GlcNAc as substrate for Golgi-resident glycosyltransferases that generate branching of diantennary oligosaccharides.
BN1106_s938B000243	53.6464	59.3738	59.0826	81.9403	28.1488	28.5946	Nuc_sug_transp	Nucleotide-sugar transporter	SLC35A3	SLC35A3; UDP-N-acetylglucosamine transporter	253	2.1e-82	Uridine diphosphate-N-acetylglucosamine (UDP-GlcNAc) transporter in the Golgi apparatus. May supply UDP-GlcNAc as substrate for Golgi-resident glycosyltransferases that generate branching of diantennary oligosaccharides.
D915_12525							Nuc_sug_transp	Nucleotide-sugar transporter	SLC35A3	SLC35A3; UDP-N-acetylglucosamine transporter	121	4.43e-33	Uridine diphosphate-N-acetylglucosamine (UDP-GlcNAc) transporter in the Golgi apparatus. May supply UDP-GlcNAc as substrate for Golgi-resident glycosyltransferases that generate branching of diantennary oligosaccharides.
D915_07894							Nuc_sug_transp	Nucleotide-sugar transporter	SLC35A4	SLC35A4; UDP-sugar transporter	66.2	5.45e-14	Probable nucleotide sugar transporter
BN1106_s4903B000048	15.8951	17.2584	17.3765	27.4938	13.4949	9.49933	UAA	UAA transporter family	SLC35B1	SLC35B1; sugar transporter	189	1.3e-56	Probable sugar transporter.
BN1106_s2843B000179	4.95951	8.4153	8.43056	13.4315	6.7483	5.38602	TPT	Triose-phosphate Transporter family	SLC35D1	SLC35D1; UDP-glucuronic acid/UDP-N-acetylgalactosamine transporter	86.7	7.08e-21	Transports both UDP-glucuronic acid (UDP-GlcA) and UDP-N-acetylgalactosamine (UDP-GalNAc) from the cytoplasm into the endoplasmic reticulum lumen (PubMed:11322953, PubMed:17952091). Plays a role in chondroitin sulfate biosynthesis, which is important for formation of cartilage extracellular matrix and normal skeletal development (By similarity).
Nucleotide sugar synthesis
D915_05377							Hexokinase_1	Hexokinase	GCK	glucokinase isoform 2	130	2.7e-35	Catalyzes the initial step in utilization of glucose by the beta-cell and liver at physiological glucose concentration. Glucokinase has a high Km for glucose, and so it is effective only when glucose is abundant. The role of GCK is to provide G6P for the synthesis of glycogen. Pancreatic glucokinase plays an important role in modulating insulin secretion. Hepatic glucokinase helps to facilitate t…
D915_00809							Hexokinase_1	Hexokinase	GCK	glucokinase isoform 4	256	1.27e-81	Catalyzes the initial step in utilization of glucose by the beta-cell and liver at physiological glucose concentration. Glucokinase has a high Km for glucose, and so it is effective only when glucose is abundant. The role of GCK is to provide G6P for the synthesis of glycogen. Pancreatic glucokinase plays an important role in modulating insulin secretion. Hepatic glucokinase helps to facilitate t…
BN1106_s269B000233	35.3723	36.1884	30.1192	49.7477	90.0884	18.5546	PGM_PMM_III	Phosphoglucomutase/phosphomannomutase, alpha/beta/alpha domain III	PGM1	phosphoglucomutase-1 isoform1	364	3.84e-122	This enzyme participates in both the breakdown and synthesis of glucose.
BN1106_s10435B000022	5.06416	6.41307	4.31573	7.24534	10.2594	4.05199	PGM_PMM_I	Phosphoglucomutase/phosphomannomutase, alpha/beta/alpha domain I	PGM1	phosphoglucomutase-1 isoform2	186	6.72e-55	This enzyme participates in both the breakdown and synthesis of glucose.
BN1106_s6008B000043	16.3024	17.5027	13.1486	56.3707	31.4319	34.3871	PGM_PMM_I	Phosphoglucomutase/phosphomannomutase, alpha/beta/alpha domain I	PGM2	phosphoglucomutase-2	228	1.05e-70	Catalyzes the conversion of the nucleoside breakdown products ribose-1-phosphate and deoxyribose-1-phosphate to the corresponding 5-phosphopentoses. May also catalyze the interconversion of glucose-1-phosphate and glucose-6-phosphate. Has low glucose 1,6-bisphosphate synthase activity.
BN1106_s1973B000375	0.0147393	0	0	0.00697851	26.7989	3.22234	UDPGP	UTP--glucose-1-phosphate uridylyltransferase	UGP2	UTP--glucose-1-phosphate uridylyltransferase isoform a	462	1.45e-158	Plays a central role as a glucosyl donor in cellular metabolic pathways.
BN1106_s244B000349	15.9811	16.8107	18.2462	55.4257	23.0601	17.6905	UDPGP	UTP--glucose-1-phosphate uridylyltransferase	UGP2	UTP--glucose-1-phosphate uridylyltransferase isoform a	387	6.35e-131	Plays a central role as a glucosyl donor in cellular metabolic pathways.
BN1106_s2165B000370	0.383131	0.361864	0.418202	0.495668	3.89727	3.03276	GDP_Man_Dehyd	GDP-mannose 4,6 dehydratase	GALE	UDP-glucose4-epimerase	251	4.2e-81	Catalyzes two distinct but analogous reactions: the reversible epimerization of UDP-glucose to UDP-galactose and the reversible epimerization of UDP-N-acetylglucosamine to UDP-N-acetylgalactosamine. The reaction with UDP-Gal plays a critical role in the Leloir pathway of galactose catabolism in which galactose is converted to the glycolytic intermediate glucose 6-phosphate. It contributes to the …
BN1106_s452B000151	14.1648	19.3677	20.4036	65.7573	13.5831	28.1868	GDP_Man_Dehyd	GDP-mannose 4,6 dehydratase	GALE	UDP-glucose4-epimerase	126	1.6e-34	Catalyzes two distinct but analogous reactions: the reversible epimerization of UDP-glucose to UDP-galactose and the reversible epimerization of UDP-N-acetylglucosamine to UDP-N-acetylgalactosamine. The reaction with UDP-Gal plays a critical role in the Leloir pathway of galactose catabolism in which galactose is converted to the glycolytic intermediate glucose 6-phosphate. It contributes to the …
BN1106_s452B000152	11.7341	13.0964	12.5085	34.5035	30.6704	13.3812	GDP_Man_Dehyd	GDP-mannose 4,6 dehydratase	GALE	UDP-glucose4-epimerase	259	2.83e-86	Catalyzes two distinct but analogous reactions: the reversible epimerization of UDP-glucose to UDP-galactose and the reversible epimerization of UDP-N-acetylglucosamine to UDP-N-acetylgalactosamine. The reaction with UDP-Gal plays a critical role in the Leloir pathway of galactose catabolism in which galactose is converted to the glycolytic intermediate glucose 6-phosphate. It contributes to the …
BN1106_s8380B000026	6.10407	6.89371	8.22776	16.1515	13.2448	7.34638	GalP_UDP_transf	Galactose-1-phosphate uridyl transferase, N-terminal domain	GALT	galactose-1-phosphate uridylyltransferase isoform 1	70.9	1.85e-13	Possesses hydroxyproline O-galactosyltransferase activity. Transfers galactose from UDP-galactose to hydroxyproline residues in the arabinogalactan proteins (AGPs). Is specific for AGPs containing non-contiguous peptidyl hydroxyproline residues. Utilizes UDP-galactose solely as sugar donor. The addition of galactose onto the peptidyl hydroxyproline residues in AGP core proteins represents the fir…
D915_15604							GalP_UDP_transf	Galactose-1-phosphate uridyl transferase, N-terminal domain	GALT	galactose-1-phosphate uridylyltransferase isoform 1	88.6	2.06e-21	Possesses hydroxyproline O-galactosyltransferase activity. Transfers galactose from UDP-galactose to hydroxyproline residues in the arabinogalactan proteins (AGPs). Is specific for AGPs containing non-contiguous peptidyl hydroxyproline residues. Utilizes UDP-galactose solely as sugar donor. The addition of galactose onto the peptidyl hydroxyproline residues in AGP core proteins represents the fir…
D915_15410							GalP_UDP_tr_C	Galactose-1-phosphate uridyl transferase, C-terminal domain	GALT	galactose-1-phosphate uridylyltransferase isoform 2	199	1.23e-63	Possesses hydroxyproline O-galactosyltransferase activity. Transfers galactose from UDP-galactose to hydroxyproline residues in the arabinogalactan proteins (AGPs). Is specific for AGPs containing non-contiguous peptidyl hydroxyproline residues. Utilizes UDP-galactose solely as sugar donor. The addition of galactose onto the peptidyl hydroxyproline residues in AGP core proteins represents the fir…
BN1106_s513B000213	8.20107	9.61853	8.68163	29.4272	7.35889	12.1267	UDPG_MGDP_dh_N	UDP-glucose/GDP-mannose dehydrogenase family, NAD binding domain	UGDH	UDP-glucose6-dehydrogenase isoform1	515	3.42e-180	Involved in the biosynthesis of glycosaminoglycans; hyaluronan, chondroitin sulfate, and heparan sulfate.
BN1106_s924B000329	7.83758	8.17377	7.64415	24.3018	12.5807	8.98849	GDP_Man_Dehyd	GDP-mannose 4,6 dehydratase	UXS1	UDP-glucuronic acid decarboxylase 1 isoform 1	451	4.72e-157	Catalyzes the NAD-dependent decarboxylation of UDP-glucuronic acid to UDP-xylose. Necessary for the biosynthesis of the core tetrasaccharide in glycosaminoglycan biosynthesis.
BN1106_s7879B000034	15.5661	16.0626	17.4523	27.1501	32.3736	17.5467	PGI	Phosphoglucose isomerase	GPI	glucose-6-phosphate isomerase isoform 4	199	3.09e-61	Besides it's role as a glycolytic enzyme, mammalian GPI can function as a tumor-secreted cytokine and an angiogenic factor (AMF) that stimulates endothelial cell motility. GPI is also a neurotrophic factor (Neuroleukin) for spinal and sensory neurons.
BN1106_s1959B000206	28.1791	40.1294	48.1492	76.1057	31.9847	73.8377	PGI	Phosphoglucose isomerase	GPI	glucose-6-phosphate isomerase isoform 5	254	7.91e-82	Besides it's role as a glycolytic enzyme, mammalian GPI can function as a tumor-secreted cytokine and an angiogenic factor (AMF) that stimulates endothelial cell motility. GPI is also a neurotrophic factor (Neuroleukin) for spinal and sensory neurons.
BN1106_s2582B000094	2.68347	2.63138	2.14266	21.72	18.8168	31.7165	PMI_typeI	Phosphomannose isomerase type I	MPI	mannose-6-phosphate isomerase isoform X1	317	1.53e-103	Involved in the synthesis of the GDP-mannose and dolichol-phosphate-mannose required for a number of critical mannosyl transfer reactions.
BN1106_s1170B000182	44.5661	41.6839	52.4572	84.7169	101.36	49.8599	PMM	Eukaryotic phosphomannomutase	PMM1	phosphomannomutase 1	238	1.61e-78	Involved in the synthesis of the GDP-mannose and dolichol-phosphate-mannose required for a number of critical mannosyl transfer reactions. In addition, may be responsible for the degradation of glucose-1,6-bisphosphate in ischemic brain.
BN1106_s2077B000122	7.48941	9.54328	15.009	30.5637	16.0822	17.2711	NTP_transferase	Nucleotidyl transferase	GMPPA	mannose-1-phosphate guanyltransferase alpha	306	2.96e-101	May serve as a regulatory subunit and allow allosteric feedback inhibition of GMPPB by GDP-mannose.
D915_14859							NTP_transferase	Nucleotidyl transferase	GMPPA	mannose-1-phosphate guanyltransferase alpha isoform X6	111	2.55e-30	May serve as a regulatory subunit and allow allosteric feedback inhibition of GMPPB by GDP-mannose.
BN1106_s1860B000092	45.5061	45.7759	44.8339	44.8272	26.3173	16.9121	Hexapep	Bacterial transferase hexapeptide (six repeats)	GMPPB	mannose-1-phosphate guanyltransferase beta isoform 2	141	2.18e-41	Catalyzes the formation of GDP-mannose, an essential precursor of glycan moieties of glycoproteins and glycolipids.
BN1106_s273B000155	14.0226	16.1688	28.5467	187.919	19.3448	14.0315	NTP_transferase	Nucleotidyl transferase	GMPPB	mannose-1-phosphate guanyltransferase beta isoform 2	468	5.36e-165	Catalyzes the formation of GDP-mannose, an essential precursor of glycan moieties of glycoproteins and glycolipids.
D915_10315							NTP_transferase	Nucleotidyl transferase	GMPPB	mannose-1-phosphate guanyltransferase beta isoform 2	246	1.56e-80	Catalyzes the formation of GDP-mannose, an essential precursor of glycan moieties of glycoproteins and glycolipids.
BN1106_s639B000755	35.7855	36.2218	32.8133	36.3318	29.3735	25.7205	GDP_Man_Dehyd	GDP-mannose 4,6 dehydratase	GMDS	GDP-mannose-4,6-dehydratase isoform1	464	8.24e-164	Catalyzes the conversion of GDP-D-mannose to GDP-4-dehydro-6-deoxy-D-mannose.
BN1106_s3158B000070	9.35528	8.83818	9.24501	22.1002	11.9174	8.28073	Epimerase	NAD dependent epimerase/dehydratase family	TSTA3	GDP-L-fucose synthase isoform 1	390	1.15e-135	Catalyzes the two-step NADP-dependent conversion of GDP-4-dehydro-6-deoxy-D-mannose to GDP-fucose, involving an epimerase and a reductase reaction.
BN1106_s1466B000256	5.97206	7.2421	6.8528	28.4633	13.8387	5.83437	Glucosamine_iso	Glucosamine-6-phosphate isomerases/6-phosphogluconolactonase	GNPDA2	glucosamine-6-phosphate isomerase 2 isoform1	323	2.05e-111	Alpha-D-glucosamine 6-phosphate + H2O = D-fructose 6-phosphate + NH3
BN1106_s866B000224	8.82714	9.31326	10.1191	48.2544	39.6725	1.29369	Acetyltransf_1	Acetyltransferase (GNAT) family	GNPNAT1	glucosamine 6-phosphate N-acetyltransferase	104	8e-28	Acetyl-CoA + D-glucosamine 6-phosphate = CoA + N-acetyl-D-glucosamine 6-phosphate
D915_04455							PGM_PMM_III	Phosphoglucomutase/phosphomannomutase, alpha/beta/alpha domain III	PGM3	phosphoacetylglucosamine mutase isoform3	171	2.38e-50	Catalyzes the conversion of GlcNAc-6-P into GlcNAc-1-P during the synthesis of uridine diphosphate/UDP-GlcNAc, a sugar nucleotide critical to multiple glycosylation pathways including protein N- and O-glycosylation.
D915_04456							None		PGM3	phosphoacetylglucosamine mutase isoformX1	53.9	2.34e-08	Catalyzes the conversion of GlcNAc-6-P into GlcNAc-1-P during the synthesis of uridine diphosphate/UDP-GlcNAc, a sugar nucleotide critical to multiple glycosylation pathways including protein N- and O-glycosylation.
BN1106_s1334B000258	32.9933	36.6223	30.1229	53.4286	31.2681	54.141	PGM_PMM_I	Phosphoglucomutase/phosphomannomutase, alpha/beta/alpha domain I	PGM3	phosphoacetylglucosamine mutase isoformX4	114	4.74e-29	Catalyzes the conversion of GlcNAc-6-P into GlcNAc-1-P during the synthesis of uridine diphosphate/UDP-GlcNAc, a sugar nucleotide critical to multiple glycosylation pathways including protein N- and O-glycosylation.
BN1106_s4335B000092	46.5773	59.526	56.2339	155.563	31.8527	59.2066	UDPGP	UTP--glucose-1-phosphate uridylyltransferase	UAP1	UDP-N-acetylhexosamine pyrophosphorylase isoform a	379	3.88e-125	Converts UTP and GlcNAc-1-P into UDP-GlcNAc, and UTP and GalNAc-1-P into UDP-GalNAc. Isoform AGX1 has 2 to 3 times higher activity towards GalNAc-1-P, while isoform AGX2 has 8 times more activity towards GlcNAc-1-P
ER ALG N-glycan precursor synthesis
BN1106_s3389B000155	16.8868	17.9131	17.7146	32.967	23.9787	22.2277	None		ALG1	chitobiosyl diphosphodolichol beta-1,4 mannosyltransferase [Saccharomyces cerevisiae S288C]	122	4.57e-31	Participates in the formation of the lipid-linked precursor oligosaccharide for N-glycosylation. Involved in assembling the dolichol-pyrophosphate-GlcNAc2-Man5 intermediate on the cytoplasmic surface of the ER.
BN1106_s6126B000060	16.2762	18.1568	16.4362	35.53	10.3199	31.8266	Glyco_transf_4	Glycosyltransferase Family 4	ALG2	GDP-Man:Man(1)GlcNAc(2)-PP-dolichol alpha-1,3-mannosyltransferase [Saccharomyces cerevisiae S288C]	181	1.01e-53	Mannosylates Man2GlcNAc2-dolichol diphosphate and Man1GlcNAc2-dolichol diphosphate to form Man3GlcNAc2-dolichol diphosphate.
BN1106_s1687B000351	49.4374	50.1903	46.0309	43.6233	68.6383	20.8589	ALG3	ALG3 protein	ALG3	dolichyl-P-Man:Man(5)GlcNAc(2)-PP-dolichol alpha-1,3-mannosyltransferase [Saccharomyces cerevisiae S288C]	65.9	3.54e-13	Adds the first Dol-P-Man derived mannose in an alpha-1,3 linkage to Man5GlcNAc2-PP-Dol.
BN1106_s384B000400	19.626	22.4383	23.0141	32.0302	8.56327	13.8106	Alg6_Alg8	ALG6, ALG8 glycosyltransferase family	ALG6	dolichyl-P-Glc:Man(9)GlcNAc(2)-PP-dolichol alpha-1,3-glucosyltransferase [Saccharomyces cerevisiae S288C]	285	1.13e-90	Adds the first glucose residue to the lipid-linked oligosaccharide precursor for N-linked glycosylation. Transfers glucose from dolichyl phosphate glucose (Dol-P-Glc) onto the lipid-linked oligosaccharide Man9GlcNAc2-PP-Dol
BN1106_s626B000340	48.1128	73.7905	58.4563	42.0906	6.47672	28.0002	Glycos_transf_4	Glycosyl transferase family 4	ALG7 (Saccharomyces cerevisiae)	UDP-N-acetylglucosamine--dolichyl-phosphate N-acetylglucosaminephosphotransferase [Saccharomyces cerevisiae S288C]	73.2	6.16e-16	Catalyzes the initial step in the synthesis of dolichol-P-P-oligosaccharides
BN1106_s3078B000149	12.7526	13.8588	12.6941	28.7532	11.066	11.6262	Alg6_Alg8	ALG6, ALG8 glycosyltransferase family	ALG8	dolichyl-P-Glc:Glc1Man(9)GlcNAc(2)-PP-dolichol alpha-1,3-glucosyltransferase [Saccharomyces cerevisiae S288C]	98.6	6.75e-23	Adds the second glucose residue to the lipid-linked oligosaccharide precursor for N-linked glycosylation. Transfers glucose from dolichyl phosphate glucose (Dol-P-Glc) onto the lipid-linked oligosaccharide Glc1Man9GlcNAc2-PP-Dol (By similarity).
BN1106_s1723B000106	14.1234	16.7051	13.0232	27.8813	8.32442	9.05508	Glyco_transf_22	Alg9-like mannosyltransferase family	ALG9	dolichyl-P-Man:Man(6)GlcNAc(2)-PP-dolichol alpha-1,2-mannosyltransferase [Saccharomyces cerevisiae S288C]	158	2.82e-42	Catalyzes the transfer of mannose from Dol-P-Man to lipid-linked oligosaccharides.
D915_14023							DIE2_ALG10	DIE2/ALG10 family	ALG10	dolichyl-P-Glc:Glc(2)Man(9)GlcNAc(2)-PP-dolichol alpha-1,2-glucosyltransferase [Saccharomyces cerevisiae S288C]	150	1.35e-40	Adds the third glucose residue to the lipid-linked oligosaccharide precursor for N-linked glycosylation. Transfers glucose from dolichyl phosphate glucose (Dol-P-Glc) onto the lipid-linked oligosaccharide Glc2Man9GlcNAc2-PP-Dol.
D915_11977							ALG11_N	ALG11 mannosyltransferase N-terminus	ALG11	alpha-1,2-mannosyltransferase ALG11 [Saccharomyces cerevisiae S288C]	216	1.68e-64	Mannosyltransferase involved in the last steps of the synthesis of Man5GlcNAc2-PP-dolichol core oligosaccharide on the cytoplasmic face of the endoplasmic reticulum. Catalyzes the addition of the 4th and 5th mannose residues to the dolichol-linked oligosaccharide chain.
D915_15745							Glyco_transf_22	Alg9-like mannosyltransferase family	ALG12	dolichyl-P-Man:Man(7)GlcNAc(2)-PP-dolichol alpha-1,6-mannosyltransferase [Saccharomyces cerevisiae S288C]	50.4	3.12e-07	Adds the eighth mannose residue in an alpha-1,6 linkage onto the dolichol-PP-oligosaccharide precursor (dolichol-PP-Man7GlcNAc2) required for protein glycosylation.
BN1106_s6854B000028	31.7818	31.155	32.1072	36.143	38.3306	23.99	Glyco_tran_28_C	Glycosyltransferase family 28 C-terminal domain	ALG13	N-acetylglucosaminyl diphosphodolichol N-acetylglucosaminyltransferase catalytic subunit ALG13 [Saccharomyces cerevisiae S288C]	51.6	1.46e-08	Isoform 1: Possible multifunctional enzyme with both glycosyltransferase and deubiquitinase activities; Isoform 2: May be involved in protein N-glycosylation, second step of the dolichol-linked oligosaccharide pathway.
BN1106_s429B000289	12.6074	9.99572	10.2834	9.38134	9.3117	5.8501	Alg14	Oligosaccharide biosynthesis protein Alg14 like	ALG14	N-acetylglucosaminyldiphosphodolichol N-acetylglucosaminyltransferase anchoring subunit ALG14 [Saccharomyces cerevisiaeS288C]	72	1.27e-16	May be involved in protein N-glycosylation. May play a role in the second step of the dolichol-linked oligosaccharide pathway. May anchor the catalytic subunit ALG13 to the ER.
Oligosaccharyltransferase complex
D915_15448							DAD	DAD family	DAD1	dolichyl-diphosphooligosaccharide--protein glycosyltransferase subunit DAD1 [Homo sapiens]	148	1.23e-46	Essential subunit of the N-oligosaccharyl transferase (OST) complex which catalyzes the transfer of a high mannose oligosaccharide from a lipid-linked oligosaccharide donor to an asparagine residue within an Asn-X-Ser/Thr consensus motif in nascent polypeptide chains. Required for the assembly of both SST3A- and SS3B-containing OST complexes. Required for efficient N-glycosylation. Loss of the DA…
BN1106_s3991B000079	165.606	175.361	168.483	175.203	103.488	64.5372	DDOST_48kD	Oligosaccharyltransferase 48 kDa subunit beta	DDOST/OST48	dolichyl-diphosphooligosaccharide--protein glycosyltransferase 48kDa subunit precursor [Homo sapiens]	142	4.8e-39	Essential subunit of the N-oligosaccharyl transferase (OST) complex which catalyzes the transfer of a high mannose oligosaccharide from a lipid-linked oligosaccharide donor to an asparagine residue within an Asn-X-Ser/Thr consensus motif in nascent polypeptide chains. Required for the assembly of both SST3A- and SS3B-containing OST complexes. Required for efficient N-glycosylation.
D915_15656							DDOST_48kD	Oligosaccharyltransferase 48 kDa subunit beta	DDOST/OST48	dolichyl-diphosphooligosaccharide--protein glycosyltransferase 48kDa subunit precursor [Homo sapiens]	93.2	2.15e-23	Essential subunit of the N-oligosaccharyl transferase (OST) complex which catalyzes the transfer of a high mannose oligosaccharide from a lipid-linked oligosaccharide donor to an asparagine residue within an Asn-X-Ser/Thr consensus motif in nascent polypeptide chains. Required for the assembly of both SST3A- and SS3B-containing OST complexes. Required for efficient N-glycosylation.
BN1106_s3970B000071	53.3649	56.2005	62.8221	95.008	36.2698	62.071	Keratin_assoc	Keratinocyte-associated protein 2	KRTCAP2	keratinocyte-associated protein 2 [Homo sapiens]	55.5	2.48e-10	Acts as accessory component of the N-oligosaccharyl transferase (OST) complex which catalyzes the transfer of a high mannose oligosaccharide from a lipid-linked oligosaccharide donor to an asparagine residue within an Asn-X-Ser/Thr consensus motif in nascent polypeptide chains. Required for efficient substrate-specific N-glycosylation probably involving the STT3A-containing OST complex. May be in…
D915_14688							Malectin	Di-glucose binding within endoplasmic reticulum	MLEC	malectin isoform 3 precursor [Homo sapiens]	106	4.97e-28	Carbohydrate-binding protein with a strong ligand preference for Glc2-N-glycan. May play a role in the early steps of protein N-glycosylation (By similarity).
BN1106_s3542B000068	81.4525	81.2933	79.4221	66.3449	57.2347	68.8627	OST3_OST6	OST3 / OST6 family, transporter family	OSTC	oligosaccharyltransferase complex subunit OSTC isoform 1 [Homo sapiens]	177	1.32e-57	May act as substrate-specific component of the N-oligosaccharyl transferase (OST) complex which catalyzes the transfer of a high mannose oligosaccharide from a lipid-linked oligosaccharide donor to an asparagine residue within an Asn-X-Ser/Thr consensus motif in nascent polypeptide chains. May be involved in N-glycosylation of APP (amyloid-beta precursor protein). Can modulate gamma-secretase cle…
BN1106_s1832B000342	139.976	164.576	139.4	91.706	59.9576	56.7808	Ribophorin_I	Ribophorin I	RPN1	dolichyl-diphosphooligosaccharide--protein glycosyltransferase subunit 1 precursor [Homo sapiens]	445	1.29e-149	Essential subunit of the N-oligosaccharyl transferase (OST) complex which catalyzes the transfer of a high mannose oligosaccharide from a lipid-linked oligosaccharide donor to an asparagine residue within an Asn-X-Ser/Thr consensus motif in nascent polypeptide chains.
BN1106_s1713B000125	26.9074	30.2264	30.4012	77.2316	41.9098	60.7951	Ribophorin_II	Oligosaccharyltransferase subunit Ribophorin II	RPN2	dolichyl-diphosphooligosaccharide--protein glycosyltransferase subunit 2 isoform 4 precursor [Homo sapiens]	144	1.03e-35	Essential subunit of the N-oligosaccharyl transferase (OST) complex which catalyzes the transfer of a high mannose oligosaccharide from a lipid-linked oligosaccharide donor to an asparagine residue within an Asn-X-Ser/Thr consensus motif in nascent polypeptide chains.
BN1106_s3727B000148	72.0328	80.0061	62.4518	72.3275	44.9878	40.4695	STT3	Oligosaccharyl transferase STT3 subunit	SST3Aa	dolichyl-diphosphooligosaccharide--protein glycosyltransferase subunit STT3A isoform a [Homo sapiens]	595	0	Catalytic subunit of the N-oligosaccharyl transferase (OST) complex which catalyzes the transfer of a high mannose oligosaccharide from a lipid-linked oligosaccharide donor to an asparagine residue within an Asn-X-Ser/Thr consensus motif in nascent polypeptide chains. N-glycosylation occurs cotranslationally and the complex associates with the Sec61 complex at the channel-forming translocon compl…
BN1106_s3727B000147	24.782	21.7027	20.2516	24.6448	29.3155	7.13591	None		SST3Ab	dolichyl-diphosphooligosaccharide--protein glycosyltransferase subunit STT3A isoform b [Homo sapiens]	150	1.14e-42	Catalytic subunit of the N-oligosaccharyl transferase (OST) complex which catalyzes the transfer of a high mannose oligosaccharide from a lipid-linked oligosaccharide donor to an asparagine residue within an Asn-X-Ser/Thr consensus motif in nascent polypeptide chains. N-glycosylation occurs cotranslationally and the complex associates with the Sec61 complex at the channel-forming translocon compl…
BN1106_s546B000526	35.8367	43.0746	35.2348	33.7969	14.7251	23.2978	STT3	Oligosaccharyl transferase STT3 subunit	STT3B	PREDICTED:dolichyl-diphosphooligosaccharide--protein glycosyltransferase subunit STT3B [Pan paniscus]	716	0	Catalytic subunit of the N-oligosaccharyl transferase (OST) complex which catalyzes the transfer of a high mannose oligosaccharide from a lipid-linked oligosaccharide donor to an asparagine residue within an Asn-X-Ser/Thr consensus motif in nascent polypeptide chains. N-glycosylation occurs cotranslationally and the complex associates with the Sec61 complex at the channel-forming translocon compl…
BN1106_s3082B000278	37.1541	40.7035	49.6	70.17	39.2152	45.658	OST3_OST6	OST3 / OST6 family, transporter family	TUSC3	PREDICTED:tumor suppressor candidate 3 isoform X4 [Homo sapiens]	125	5.91e-33	Acts as accessory component of the N-oligosaccharyl transferase (OST) complex which catalyzes the transfer of a high mannose oligosaccharide from a lipid-linked oligosaccharide donor to an asparagine residue within an Asn-X-Ser/Thr consensus motif in nascent polypeptide chains. Involved in N-glycosylation of STT3B-dependent substrates. Specifically required for the glycosylation of a subset of ac…
N-glycan processing
BN1106_s482B000295	5.47288	6.16136	4.9023	16.7129	9.0304	9.49943	Glyco_hydro_47	Glycosyl hydrolase family 47	EDEM1	ER degradation-enhancing alpha-mannosidase-like protein 1	395	4.56e-130	Extracts misfolded glycoproteins, but not glycoproteins undergoing productive folding, from the calnexin cycle. It is directly involved in endoplasmic reticulum-associated degradation (ERAD) and targets misfolded glycoproteins for degradation in an N-glycan-independent manner, probably by forming a complex with SEL1L. It has low mannosidase activity, catalyzing mannose trimming from Man8GlcNAc2 t…
BN1106_s3059B000208	35.1623	41.6781	32.4897	25.2702	29.9264	26.3093	Glyco_hydro_47	Glycosyl hydrolase family 47	EDEM2	ER degradation-enhancing alpha-mannosidase-like protein 2 isoform 1 precursor	425	3.4e-140	Initiates the endoplasmic reticulum-associated degradation (ERAD) that targets misfolded glycoproteins for degradation in an N-glycan-dependent manner. Catalyzes the first mannose trimming step, from Man9GlcNAc2 to Man8GlcNAc2 (PubMed:25092655). Extracts misfolded glycoproteins, but not glycoproteins undergoing productive folding, from the calnexin cycle.
BN1106_s1073B000174	41.269	43.7441	34.0599	19.0458	13.2081	60.923	Glyco_hydro_47	Glycosyl hydrolase family 47	EDEM3	ER degradation-enhancing alpha-mannosidase-like protein 3 isoform 1 precursor	572	0	Involved in endoplasmic reticulum-associated degradation (ERAD). Accelerates the glycoprotein ERAD by proteasomes, by catalyzing mannose trimming from Man8GlcNAc2 to Man7GlcNAc2 in the N-glycans. Seems to have alpha 1,2-mannosidase activity (By similarity).
BN1106_s4527B000077	18.2759	21.5194	17.9696	15.5157	10.7441	24.2762	Glyco_hydro_63	Glycosyl hydrolase family 63 C-terminal domain	MOGS	mannosyl-oligosaccharide glucosidase isoform 1	248	2e-72	Cleaves the distal alpha 1,2-linked glucose residue from the Glc3Man9GlcNAc2 oligosaccharide precursor in a highly specific manner.
BN1106_s4527B000076	4.86809	5.11213	4.97492	5.42113	3.56467	2.67628	Glyco_hydro_63	Glycosyl hydrolase family 63 C-terminal domain	MOGS	PREDICTED: mannosyl-oligosaccharide glucosidase isoform X1	147	3e-40	Cleaves the distal alpha 1,2-linked glucose residue from the Glc3Man9GlcNAc2 oligosaccharide precursor in a highly specific manner.
BN1106_s4280B000148	61.8704	70.1955	51.0388	30.8569	23.4877	22.7914	Glyco_hydro_47	Glycosyl hydrolase family 47	MAN1A1	mannosyl-oligosaccharide 1,2-alpha-mannosidase IB isoform X1	396	3.82e-131	Involved in the maturation of Asn-linked oligosaccharides. Progressively trim alpha-1,2-linked mannose residues from Man9GlcNAc2 to produce Man5GlcNAc2.
BN1106_s187B000159	0.0596278	0.130185	0.0847864	0.508953	16.4066	0.475059	Glyco_hydro_47	Glycosyl hydrolase family 47	MAN1B1	endoplasmic reticulum mannosyl-oligosaccharide 1,2-alpha-mannosidase	154	3.25e-43	Involved in glycoprotein quality control targeting of misfolded glycoproteins for degradation. It primarily trims a single alpha-1,2-linked mannose residue from Man9GlcNAc2 to produce Man8GlcNAc2, but at high enzyme concentrations, as found in the ER quality control compartment (ERQC), it further trims the carbohydrates to Man5-6GlcNAc2.
BN1106_s187B000154	0.0106229	0.0182368	0.0147703	0.236778	4.91729	1.1535	Glyco_hydro_47	Glycosyl hydrolase family 47	MAN1B1	endoplasmic reticulum mannosyl-oligosaccharide 1,2-alpha-mannosidase isoform X1	139	3.39e-37	Involved in glycoprotein quality control targeting of misfolded glycoproteins for degradation. It primarily trims a single alpha-1,2-linked mannose residue from Man9GlcNAc2 to produce Man8GlcNAc2, but at high enzyme concentrations, as found in the ER quality control compartment (ERQC), it further trims the carbohydrates to Man5-6GlcNAc2.
BN1106_s233B000264	7.329	7.30344	5.18126	9.37113	12.1503	6.66941	Alpha-mann_mid	Alpha mannosidase middle domain	MAN2A1	alpha-mannosidase 2 isoform X1	169	1.91e-43	Catalyzes the first committed step in the biosynthesis of complex N-glycans. It controls conversion of high mannose to complex N-glycans; the final hydrolytic step in the N-glycan maturation pathway.
D915_14042							Glyco_hydro_38	Glycosyl hydrolases family 38 N-terminal domain	MAN2A1	alpha-mannosidase 2 isoform X2	308	2.78e-97	Catalyzes the first committed step in the biosynthesis of complex N-glycans. It controls conversion of high mannose to complex N-glycans; the final hydrolytic step in the N-glycan maturation pathway.
BN1106_s233B000265	0.487983	0.542261	0.14148	0.254769	5.57458	4.72496	Glyco_hydro_38	Glycosyl hydrolases family 38 N-terminal domain	MAN2A2	alpha-mannosidase 2x isoform 1	170	2.83e-49	Catalyzes the first committed step in the biosynthesis of complex N-glycans. It controls conversion of high mannose to complex N-glycans; the final hydrolytic step in the N-glycan maturation pathway.
D915_06100							Alpha-mann_mid	Alpha mannosidase middle domain	MAN2A2	alpha-mannosidase 2x isoform 1	117	3.24e-29	Catalyzes the first committed step in the biosynthesis of complex N-glycans. It controls conversion of high mannose to complex N-glycans; the final hydrolytic step in the N-glycan maturation pathway.
BN1106_s254B000299	5.30578	7.21925	7.36302	11.8792	8.55789	8.35918	GNT-I	GNT-I family	MGAT1	alpha-1,3-mannosyl-glycoprotein 2-beta-N-acetylglucosaminyltransferase	242	2.19e-77	Initiates complex N-linked carbohydrate formation. Essential for the conversion of high-mannose to hybrid and complex N-glycans.
BN1106_s2903B000171	16.7295	17.0223	19.5786	23.9988	22.4909	31.0974	MGAT2	N-acetylglucosaminyltransferase II (MGAT2)	MGAT2	alpha-1,6-mannosyl-glycoprotein 2-beta-N-acetylglucosaminyltransferase	234	1.31e-70	Catalyzes an essential step in the conversion of oligo-mannose to complex N-glycans.
BN1106_s243B000415	9.8882	10.4132	6.75376	18.0991	43.8579	29.8696	Glyco_transf_18	Glycosyltransferase family 18	MGAT5	alpha-1,6-mannosylglycoprotein 6-beta-N-acetylglucosaminyltransferase A	231	3.57e-68	Catalyzes the addition of N-acetylglucosamine in beta 1-6 linkage to the alpha-linked mannose of biantennary N-linked oligosaccharides. It is one of the most important enzymes involved in the regulation of the biosynthesis of glycoprotein oligosaccharides.
D915_05925							Glyco_transf_18	Glycosyltransferase family 18	MGAT5	alpha-1,6-mannosylglycoprotein 6-beta-N-acetylglucosaminyltransferase A	82	1.93e-17	Catalyzes the addition of N-acetylglucosamine in beta 1-6 linkage to the alpha-linked mannose of biantennary N-linked oligosaccharides. It is one of the most important enzymes involved in the regulation of the biosynthesis of glycoprotein oligosaccharides.
D915_11092							DUF4525	Domain of unknown function (DUF4525)	MGAT5	alpha-1,6-mannosylglycoprotein 6-beta-N-acetylglucosaminyltransferase A isoform X2	103	6.51e-26	Catalyzes the addition of N-acetylglucosamine in beta 1-6 linkage to the alpha-linked mannose of biantennary N-linked oligosaccharides. It is one of the most important enzymes involved in the regulation of the biosynthesis of glycoprotein oligosaccharides.
D915_01605							Glyco_transf_18	Glycosyltransferase family 18	MGAT5B	alpha-1,6-mannosylglycoprotein 6-beta-N-acetylglucosaminyltransferase B isoform 2	79.3	1.95e-16	Catalyzes the addition of N-acetylglucosamine in beta 1-6 linkage to the alpha-linked mannose of biantennary N-linked oligosaccharides. It is one of the most important enzymes involved in the regulation of the biosynthesis of glycoprotein oligosaccharides.
D915_01292							None		FUT8	alpha-(1,6)-fucosyltransferase isoform X1	75.1	1.19e-16	Catalyzes the addition of fucose in alpha 1-6 linkage to the first GlcNAc residue, next to the peptide chains in N-glycans.
D915_01291							None		FUT8	alpha-(1,6)-fucosyltransferase isoform X3	152	2.3e-44	Catalyzes the addition of fucose in alpha 1-6 linkage to the first GlcNAc residue, next to the peptide chains in N-glycans.
BN1106_s2430B000198	163.276	195.356	212.882	106.838	15.0813	89.6728	Galactosyl_T	Galactosyltransferase	B3GALT1	beta-1,3-galactosyltransferase 1	148	3.86e-41	Beta-1,3-galactosyltransferase that transfers galactose from UDP-alpha-D-galactose to substrates with a terminal beta-N-acetylglucosamine (beta-GlcNAc) residue. Involved in the biosynthesis of the carbohydrate moieties of glycolipids and glycoproteins. Inactive towards substrates with terminal alpha-N-acetylglucosamine (alpha-GlcNAc) or alpha-N-acetylgalactosamine (alpha-GalNAc) residues.
BN1106_s422B000584	2.09753	2.41133	2.42271	4.41112	0.322767	15.2934	Galactosyl_T	Galactosyltransferase	B3GALT1	beta-1,3-galactosyltransferase 1	80.1	4.91e-16	Beta-1,3-galactosyltransferase that transfers galactose from UDP-alpha-D-galactose to substrates with a terminal beta-N-acetylglucosamine (beta-GlcNAc) residue. Involved in the biosynthesis of the carbohydrate moieties of glycolipids and glycoproteins. Inactive towards substrates with terminal alpha-N-acetylglucosamine (alpha-GlcNAc) or alpha-N-acetylgalactosamine (alpha-GalNAc) residues.
D915_14141							Galactosyl_T	Galactosyltransferase	B3GALT1	beta-1,3-galactosyltransferase 1	67.8	5.59e-13	Beta-1,3-galactosyltransferase that transfers galactose from UDP-alpha-D-galactose to substrates with a terminal beta-N-acetylglucosamine (beta-GlcNAc) residue. Involved in the biosynthesis of the carbohydrate moieties of glycolipids and glycoproteins. Inactive towards substrates with terminal alpha-N-acetylglucosamine (alpha-GlcNAc) or alpha-N-acetylgalactosamine (alpha-GalNAc) residues.
BN1106_s1989B000317	27.05	31.4899	28.9272	44.8612	12.4612	5.88749	Galactosyl_T	Galactosyltransferase	B3GALT5	beta-1,3-galactosyltransferase 5 isoform a	118	7.18e-30	Catalyzes the transfer of Gal to GlcNAc-based acceptors with a preference for the core3 O-linked glycan GlcNAc(beta1,3)GalNAc structure. Can use glycolipid LC3Cer as an efficient acceptor.
BN1106_s2686B000193	0.113352	0.0413809	0.019632	0.0316709	29.5532	2.00492	Galactosyl_T	Galactosyltransferase	B3GALT5	beta-1,3-galactosyltransferase 5 isoform b	115	3.48e-30	Catalyzes the transfer of Gal to GlcNAc-based acceptors with a preference for the core3 O-linked glycan GlcNAc(beta1,3)GalNAc structure. Can use glycolipid LC3Cer as an efficient acceptor.
BN1106_s1033B000116	2.38267	2.87561	3.48354	0.410548	9.62864	2.51609	Branch	Core-2/I-Branching enzyme	GCNT2	N-acetyllactosaminide beta-1,6-N-acetylglucosaminyl-transferase isoform B	154	3.32e-42	Branching enzyme that converts linear into branched poly-N-acetyllactosaminoglycans. Introduces the blood group I antigen during embryonic development. It is closely associated with the development and maturation of erythroid cells.
D915_12022							None		GCNT2	N-acetyllactosaminide beta-1,6-N-acetylglucosaminyl-transferase isoform X2	60.1	1.07e-10	Branching enzyme that converts linear into branched poly-N-acetyllactosaminoglycans. Introduces the blood group I antigen during embryonic development. It is closely associated with the development and maturation of erythroid cells.
BN1106_s9586B000050	0.316999	0.205724	0.275639	0.595727	0.516223	1.60685	Branch	Core-2/I-Branching enzyme	GCNT2	N-acetyllactosaminide beta-1,6-N-acetylglucosaminyl-transferase isoform X4	84	1.62e-17	Branching enzyme that converts linear into branched poly-N-acetyllactosaminoglycans. Introduces the blood group I antigen during embryonic development. It is closely associated with the development and maturation of erythroid cells.
BN1106_s12390B000006	4.05044	4.5315	11.4816	4.76862	2.26115	29.8182	Branch	Core-2/I-Branching enzyme	GCNT2	N-acetyllactosaminide beta-1,6-N-acetylglucosaminyl-transferase isoform X5	94	1.48e-21	Branching enzyme that converts linear into branched poly-N-acetyllactosaminoglycans. Introduces the blood group I antigen during embryonic development. It is closely associated with the development and maturation of erythroid cells.
D915_13029							Branch	Core-2/I-Branching enzyme	GCNT2	N-acetyllactosaminide beta-1,6-N-acetylglucosaminyl-transferase isoform X5	72.8	1.56e-15	Branching enzyme that converts linear into branched poly-N-acetyllactosaminoglycans. Introduces the blood group I antigen during embryonic development. It is closely associated with the development and maturation of erythroid cells.
BN1106_s741B000216	1.50369	1.32594	1.54585	2.1524	4.23167	1.73457	Glyco_transf_7C	N-terminal domain of galactosyltransferase	B4GALT1	beta-1,4-galactosyltransferase 1	93.2	1.73e-22	The Golgi complex form catalyzes the production of lactose in the lactating mammary gland and could also be responsible for the synthesis of complex-type N-linked oligosaccharides in many glycoproteins as well as the carbohydrate moieties of glycolipids. The cell surface form functions as a recognition molecule during a variety of cell to cell and cell to matrix interactions, as those occurring d…
D915_08355							Glyco_transf_7C	N-terminal domain of galactosyltransferase	B4GALT1	beta-1,4-galactosyltransferase 1	72.8	2.35e-14	The Golgi complex form catalyzes the production of lactose in the lactating mammary gland and could also be responsible for the synthesis of complex-type N-linked oligosaccharides in many glycoproteins as well as the carbohydrate moieties of glycolipids. The cell surface form functions as a recognition molecule during a variety of cell to cell and cell to matrix interactions, as those occurring d…
BN1106_s5191B000044	0.0264924	0.0317257	0.0547365	0.158099	2.59747	0.247253	Glyco_transf_7N	N-terminal region of glycosyl transferase group 7	B4GALT2	beta-1,4-galactosyltransferase 2 isoform b	120	1.75e-29	Responsible for the synthesis of complex-type N-linked oligosaccharides in many glycoproteins as well as the carbohydrate moieties of glycolipids. Can produce lactose.
BN1106_s741B000214	71.0738	80.9966	86.0802	16.4787	6.18775	3.59266	Glyco_transf_7N	N-terminal region of glycosyl transferase group 7	B4GALT2	beta-1,4-galactosyltransferase 2 isoform b	206	7.84e-63	Responsible for the synthesis of complex-type N-linked oligosaccharides in many glycoproteins as well as the carbohydrate moieties of glycolipids. Can produce lactose.
BN1106_s547B000277	83.244	105.189	91.3681	46.6226	23.576	93.5008	Glyco_transf_7C	N-terminal domain of galactosyltransferase	B4GALT4	beta-1,4-galactosyltransferase 4	123	2.27e-31	Responsible for the synthesis of complex-type N-linked oligosaccharides in many glycoproteins as well as the carbohydrate moieties of glycolipids.
BN1106_s5562B000030	7.37746	8.88145	10.1334	11.4736	2.95988	1.32374	Glyco_transf_7C	N-terminal domain of galactosyltransferase	B4GALT5	beta-1,4-galactosyltransferase 5	154	1.3e-42	Responsible for the synthesis of complex-type N-linked oligosaccharides in many glycoproteins as well as the carbohydrate moieties of glycolipids.
D915_02463							Glyco_transf_7N	N-terminal region of glycosyl transferase group 7	B4GALT5	beta-1,4-galactosyltransferase 5	61.6	7.91e-12	Responsible for the synthesis of complex-type N-linked oligosaccharides in many glycoproteins as well as the carbohydrate moieties of glycolipids.
O-glycan synthesis and processing
BN1106_s1253B000118	51.3751	54.7351	36.6258	52.7311	34.9668	31.3792	Glycos_transf_2	Glycosyl transferase family 2	GALNT1	Polypeptide N-acetylgalactosaminyltransferase 1	462	5.46e-157	Catalyzes the initial reaction in O-linked oligosaccharide biosynthesis, the transfer of an N-acetyl-D-galactosamine residue to a serine or threonine residue on the protein receptor. Has a broad spectrum of substrates for peptides such as EA2, Muc5AC, Muc1a, Muc1b and Muc7.
D915_04596							Glycos_transf_2	Glycosyl transferase family 2	GALNT1	Polypeptide N-acetylgalactosaminyltransferase 1	105	1.79e-27	Catalyzes the initial reaction in O-linked oligosaccharide biosynthesis, the transfer of an N-acetyl-D-galactosamine residue to a serine or threonine residue on the protein receptor. Has a broad spectrum of substrates for peptides such as EA2, Muc5AC, Muc1a, Muc1b and Muc7.
D915_04597							None		GALNT1	Polypeptide N-acetylgalactosaminyltransferase 1	118	4.52e-31	Catalyzes the initial reaction in O-linked oligosaccharide biosynthesis, the transfer of an N-acetyl-D-galactosamine residue to a serine or threonine residue on the protein receptor. Has a broad spectrum of substrates for peptides such as EA2, Muc5AC, Muc1a, Muc1b and Muc7.
D915_11750							Glycos_transf_2	Glycosyl transferase family 2	GALNT1	Polypeptide N-acetylgalactosaminyltransferase 1	184	8.24e-56	Catalyzes the initial reaction in O-linked oligosaccharide biosynthesis, the transfer of an N-acetyl-D-galactosamine residue to a serine or threonine residue on the protein receptor. Has a broad spectrum of substrates for peptides such as EA2, Muc5AC, Muc1a, Muc1b and Muc7.
D915_00062							Glycos_transf_2	Glycosyl transferase family 2	GALNT1	Polypeptide N-acetylgalactosaminyltransferase-like 6	454	2.14e-154	Catalyzes the initial reaction in O-linked oligosaccharide biosynthesis, the transfer of an N-acetyl-D-galactosamine residue to a serine or threonine residue on the protein receptor. Has a broad spectrum of substrates for peptides such as EA2, Muc5AC, Muc1a, Muc1b and Muc7.
BN1106_s5930B000044	6.56206	7.28521	7.62222	45.8269	4.11002	2.49625	Glycos_transf_2	Glycosyl transferase family 2	GALNT2	Polypeptide N-acetylgalactosaminyltransferase 2	111	3.31e-28	Catalyzes the initial reaction in O-linked oligosaccharide biosynthesis, the transfer of an N-acetyl-D-galactosamine residue to a serine or threonine residue on the protein receptor. Has a broad spectrum of substrates for peptides such as EA2, Muc5AC, Muc1a, Muc1b. Probably involved in O-linked glycosylation of the immunoglobulin A1 (IgA1) hinge region.
BN1106_s1334B000257	59.036	65.6399	67.0011	58.1778	23.4759	41.2769	Glycos_transf_2	Glycosyl transferase family 2	GALNT10	Polypeptide N-acetylgalactosaminyltransferase 10	497	1.45e-171	Catalyzes the initial reaction in O-linked oligosaccharide biosynthesis, the transfer of an N-acetyl-D-galactosamine residue to a serine or threonine residue on the protein receptor. Has activity toward Muc5Ac and EA2 peptide substrates.
BN1106_s5430B000048	8.33215	12.0944	9.31183	14.8936	6.12957	40.1942	None		GALNT10	Polypeptide N-acetylgalactosaminyltransferase 10	38.5	0.003	Catalyzes the initial reaction in O-linked oligosaccharide biosynthesis, the transfer of an N-acetyl-D-galactosamine residue to a serine or threonine residue on the protein receptor. Has activity toward Muc5Ac and EA2 peptide substrates.
BN1106_s8167B000031	15.0227	18.0301	16.4239	24.0487	14.298	43.5165	None		GALNT12	Polypeptide N-acetylgalactosaminyltransferase 12	135	1.79e-38	Catalyzes the initial reaction in O-linked oligosaccharide biosynthesis, the transfer of an N-acetyl-D-galactosamine residue to a serine or threonine residue on the protein receptor. Has activity toward non-glycosylated peptides such as Muc5AC, Muc1a and EA2, and no detectable activity with Muc2 and Muc7. Displays enzymatic activity toward the Gal-NAc-Muc5AC glycopeptide, but no detectable activi…
BN1106_s2029B000103	12.312	14.1324	15.4713	22.9282	22.4315	13.5927	Ricin_B_lectin	Ricin-type beta-trefoil lectin domain	GALNT13	Polypeptide N-acetylgalactosaminyltransferase 13	56.2	5.69e-10	Catalyzes the initial reaction in O-linked oligosaccharide biosynthesis, the transfer of an N-acetyl-D-galactosamine residue to a serine or threonine residue on the protein receptor. Has a much stronger activity than GALNT1 to transfer GalNAc to mucin peptides, such as Muc5Ac and Muc7. Able to glycosylate SDC3. May be responsible for the synthesis of Tn antigen in neuronal cells.
BN1106_s2104B000156	1.00609	1.15904	0.667478	4.17434	3.22477	4.5322	Glycos_transf_2	Glycosyl transferase family 2	GALNT13	Polypeptide N-acetylgalactosaminyltransferase 13	106	8.48e-27	Catalyzes the initial reaction in O-linked oligosaccharide biosynthesis, the transfer of an N-acetyl-D-galactosamine residue to a serine or threonine residue on the protein receptor. Has a much stronger activity than GALNT1 to transfer GalNAc to mucin peptides, such as Muc5Ac and Muc7. Able to glycosylate SDC3. May be responsible for the synthesis of Tn antigen in neuronal cells.
BN1106_s2104B000157	5.4933	5.51889	3.92942	22.7812	15.0795	12.9697	Ricin_B_lectin	Ricin-type beta-trefoil lectin domain	GALNT13	Polypeptide N-acetylgalactosaminyltransferase 13	394	2.56e-133	Catalyzes the initial reaction in O-linked oligosaccharide biosynthesis, the transfer of an N-acetyl-D-galactosamine residue to a serine or threonine residue on the protein receptor. Has a much stronger activity than GALNT1 to transfer GalNAc to mucin peptides, such as Muc5Ac and Muc7. Able to glycosylate SDC3. May be responsible for the synthesis of Tn antigen in neuronal cells.
BN1106_s2625B000067	0.344027	0.427458	0.305083	0.291108	4.83467	0.606366	Ricin_B_lectin	Ricin-type beta-trefoil lectin domain	GALNT13	Polypeptide N-acetylgalactosaminyltransferase 13	191	7.91e-56	Catalyzes the initial reaction in O-linked oligosaccharide biosynthesis, the transfer of an N-acetyl-D-galactosamine residue to a serine or threonine residue on the protein receptor. Has a much stronger activity than GALNT1 to transfer GalNAc to mucin peptides, such as Muc5Ac and Muc7. Able to glycosylate SDC3. May be responsible for the synthesis of Tn antigen in neuronal cells.
BN1106_s2625B000068	0.133673	0.223644	0.163467	0.0536859	2.79853	0.354106	Glycos_transf_2	Glycosyl transferase family 2	GALNT13	Polypeptide N-acetylgalactosaminyltransferase 13	220	1.88e-66	Catalyzes the initial reaction in O-linked oligosaccharide biosynthesis, the transfer of an N-acetyl-D-galactosamine residue to a serine or threonine residue on the protein receptor. Has a much stronger activity than GALNT1 to transfer GalNAc to mucin peptides, such as Muc5Ac and Muc7. Able to glycosylate SDC3. May be responsible for the synthesis of Tn antigen in neuronal cells.
BN1106_s2029B000102	22.1439	26.1738	23.1873	41.6164	26.1302	41.0859	None		GALNT16	Polypeptide N-acetylgalactosaminyltransferase 16	107	1.39e-28	Catalyzes the initial reaction in O-linked oligosaccharide biosynthesis, the transfer of an N-acetyl-D-galactosamine residue to a serine or threonine residue on the protein receptor.
D915_08493							Glyco_transf_7C	N-terminal domain of galactosyltransferase	GALNT16	Polypeptide N-acetylgalactosaminyltransferase 16	172	1.52e-50	Catalyzes the initial reaction in O-linked oligosaccharide biosynthesis, the transfer of an N-acetyl-D-galactosamine residue to a serine or threonine residue on the protein receptor.
D915_08494							Glycos_transf_2	Glycosyl transferase family 2	GALNT16	Polypeptide N-acetylgalactosaminyltransferase 16	56.6	3.8e-10	Catalyzes the initial reaction in O-linked oligosaccharide biosynthesis, the transfer of an N-acetyl-D-galactosamine residue to a serine or threonine residue on the protein receptor.
BN1106_s15117B000010	1.74266	2.08012	1.71396	1.40317	0.786884	0.933081	None		C1GALT1	Glycoprotein-N-acetylgalactosamine 3-beta-galactosyltransferase 1	95.1	8.25e-24	Glycosyltransferase that generates the core 1 O-glycan Gal-beta1-3GalNAc-alpha1-Ser/Thr (T antigen), which is a precursor for many extended O-glycans in glycoproteins. Plays a central role in many processes, such as angiogenesis, thrombopoiesis and kidney homeostasis development.
BN1106_s309B000237	0.00987675	0.0169558	0.0137328	0.0221542	3.49848	6.68234	Galactosyl_T	Galactosyltransferase	C1GALT1	Glycoprotein-N-acetylgalactosamine 3-beta-galactosyltransferase 1	109	1.72e-28	Glycosyltransferase that generates the core 1 O-glycan Gal-beta1-3GalNAc-alpha1-Ser/Thr (T antigen), which is a precursor for many extended O-glycans in glycoproteins. Plays a central role in many processes, such as angiogenesis, thrombopoiesis and kidney homeostasis development.
BN1106_s3311B000068	1.13135	2.1514	2.13196	1.00815	0.0244594	0.101513	Fringe	Fringe-like	C1GALT1	Glycoprotein-N-acetylgalactosamine 3-beta-galactosyltransferase 1	124	2.24e-31	Glycosyltransferase that generates the core 1 O-glycan Gal-beta1-3GalNAc-alpha1-Ser/Thr (T antigen), which is a precursor for many extended O-glycans in glycoproteins. Plays a central role in many processes, such as angiogenesis, thrombopoiesis and kidney homeostasis development.
BN1106_s3450B000051	0.00410695	0.00435368	0.00606578	0.0532038	3.16122	0.179725	Fringe	Fringe-like	C1GALT1	Glycoprotein-N-acetylgalactosamine 3-beta-galactosyltransferase 1	112	4.44e-28	Glycosyltransferase that generates the core 1 O-glycan Gal-beta1-3GalNAc-alpha1-Ser/Thr (T antigen), which is a precursor for many extended O-glycans in glycoproteins. Plays a central role in many processes, such as angiogenesis, thrombopoiesis and kidney homeostasis development.
BN1106_s4192B000062	6.43666	7.7934	6.1823	6.79122	3.48514	4.0055	Galactosyl_T	Galactosyltransferase	C1GALT1	Glycoprotein-N-acetylgalactosamine 3-beta-galactosyltransferase 1	68.6	1.06e-13	Glycosyltransferase that generates the core 1 O-glycan Gal-beta1-3GalNAc-alpha1-Ser/Thr (T antigen), which is a precursor for many extended O-glycans in glycoproteins. Plays a central role in many processes, such as angiogenesis, thrombopoiesis and kidney homeostasis development.
BN1106_s4461B000061	1.67586	1.87053	1.92471	0.389448	0.0734885	0.228748	Fringe	Fringe-like	C1GALT1	Glycoprotein-N-acetylgalactosamine 3-beta-galactosyltransferase 1	171	1.84e-51	Glycosyltransferase that generates the core 1 O-glycan Gal-beta1-3GalNAc-alpha1-Ser/Thr (T antigen), which is a precursor for many extended O-glycans in glycoproteins. Plays a central role in many processes, such as angiogenesis, thrombopoiesis and kidney homeostasis development.
BN1106_s7025B000054	3.21775	3.50651	3.39711	0.775309	0.260879	0.324816	None		C1GALT1	Glycoprotein-N-acetylgalactosamine 3-beta-galactosyltransferase 1	56.6	3.13e-10	Glycosyltransferase that generates the core 1 O-glycan Gal-beta1-3GalNAc-alpha1-Ser/Thr (T antigen), which is a precursor for many extended O-glycans in glycoproteins. Plays a central role in many processes, such as angiogenesis, thrombopoiesis and kidney homeostasis development.
D915_02926							None		C1GALT1	Glycoprotein-N-acetylgalactosamine 3-beta-galactosyltransferase 1	48.1	5.81e-08	Glycosyltransferase that generates the core 1 O-glycan Gal-beta1-3GalNAc-alpha1-Ser/Thr (T antigen), which is a precursor for many extended O-glycans in glycoproteins. Plays a central role in many processes, such as angiogenesis, thrombopoiesis and kidney homeostasis development.
D915_02927							None		C1GALT1	Glycoprotein-N-acetylgalactosamine 3-beta-galactosyltransferase 1	65.5	6.19e-14	Glycosyltransferase that generates the core 1 O-glycan Gal-beta1-3GalNAc-alpha1-Ser/Thr (T antigen), which is a precursor for many extended O-glycans in glycoproteins. Plays a central role in many processes, such as angiogenesis, thrombopoiesis and kidney homeostasis development.
D915_04802							Galactosyl_T	Galactosyltransferase	C1GALT1	Glycoprotein-N-acetylgalactosamine 3-beta-galactosyltransferase 1	72	1.57e-13	Glycosyltransferase that generates the core 1 O-glycan Gal-beta1-3GalNAc-alpha1-Ser/Thr (T antigen), which is a precursor for many extended O-glycans in glycoproteins. Plays a central role in many processes, such as angiogenesis, thrombopoiesis and kidney homeostasis development.
D915_11873							Fringe	Fringe-like	C1GALT1	Glycoprotein-N-acetylgalactosamine 3-beta-galactosyltransferase 1	166	6.33e-50	Glycosyltransferase that generates the core 1 O-glycan Gal-beta1-3GalNAc-alpha1-Ser/Thr (T antigen), which is a precursor for many extended O-glycans in glycoproteins. Plays a central role in many processes, such as angiogenesis, thrombopoiesis and kidney homeostasis development.
D915_13377							Galactosyl_T	Galactosyltransferase	C1GALT1	Glycoprotein-N-acetylgalactosamine 3-beta-galactosyltransferase 1	75.9	1.14e-17	Glycosyltransferase that generates the core 1 O-glycan Gal-beta1-3GalNAc-alpha1-Ser/Thr (T antigen), which is a precursor for many extended O-glycans in glycoproteins. Plays a central role in many processes, such as angiogenesis, thrombopoiesis and kidney homeostasis development.
D915_15783							None		C1GALT1	Glycoprotein-N-acetylgalactosamine 3-beta-galactosyltransferase 1	86.7	3.77e-20	Glycosyltransferase that generates the core 1 O-glycan Gal-beta1-3GalNAc-alpha1-Ser/Thr (T antigen), which is a precursor for many extended O-glycans in glycoproteins. Plays a central role in many processes, such as angiogenesis, thrombopoiesis and kidney homeostasis development.
D915_14130							None		C1GALT1C1	C1GALT1-specific chaperone 1	43.5	5.94e-07	Probable chaperone required for the generation of 1 O-glycan Gal-beta1-3GalNAc-alpha1-Ser/Thr (T antigen), which is a precursor for many extended O-glycans in glycoproteins. Probably acts as a specific molecular chaperone assisting the folding/stability of core 1 beta-3-galactosyltransferase (C1GALT1).
BN1106_s4397B000042	0.314925	0.525648	1.0447	0.342215	1.4734	0.593247	Branch	Core-2/I-Branching enzyme	GCNT3	Beta-1,3-galactosyl-O-glycosyl-glycoprotein beta-1,6-N-acetylglucosaminyltransferase 3	152	2.14e-41	Glycosyltransferase that can synthesize all known mucin beta 6 N-acetylglucosaminides. Mediates core 2 and core 4 O-glycan branching, 2 important steps in mucin-type biosynthesis. Has also I-branching enzyme activity by converting linear into branched poly-N-acetyllactosaminoglycans, leading to introduce the blood group I antigen during embryonic development.
BN1106_s5966B000046	19.8282	23.4345	57.4991	20.4847	3.12859	88.0687	Branch	Core-2/I-Branching enzyme	GCNT3	Beta-1,3-galactosyl-O-glycosyl-glycoprotein beta-1,6-N-acetylglucosaminyltransferase 3	144	4.06e-37	Glycosyltransferase that can synthesize all known mucin beta 6 N-acetylglucosaminides. Mediates core 2 and core 4 O-glycan branching, 2 important steps in mucin-type biosynthesis. Has also I-branching enzyme activity by converting linear into branched poly-N-acetyllactosaminoglycans, leading to introduce the blood group I antigen during embryonic development.
BN1106_s773B000385	21.2437	22.6795	33.7327	19.0939	3.32076	53.7584	Branch	Core-2/I-Branching enzyme	GCNT3	Beta-1,3-galactosyl-O-glycosyl-glycoprotein beta-1,6-N-acetylglucosaminyltransferase 3	146	1.52e-39	Glycosyltransferase that can synthesize all known mucin beta 6 N-acetylglucosaminides. Mediates core 2 and core 4 O-glycan branching, 2 important steps in mucin-type biosynthesis. Has also I-branching enzyme activity by converting linear into branched poly-N-acetyllactosaminoglycans, leading to introduce the blood group I antigen during embryonic development.
BN1106_s933B000129	0.149548	0.255203	0.363964	1.18343	1.18841	0.657632	Branch	Core-2/I-Branching enzyme	GCNT3	Beta-1,3-galactosyl-O-glycosyl-glycoprotein beta-1,6-N-acetylglucosaminyltransferase 3	154	1.13e-42	Glycosyltransferase that can synthesize all known mucin beta 6 N-acetylglucosaminides. Mediates core 2 and core 4 O-glycan branching, 2 important steps in mucin-type biosynthesis. Has also I-branching enzyme activity by converting linear into branched poly-N-acetyllactosaminoglycans, leading to introduce the blood group I antigen during embryonic development.
D915_15676							Branch	Core-2/I-Branching enzyme	GCNT3	Beta-1,3-galactosyl-O-glycosyl-glycoprotein beta-1,6-N-acetylglucosaminyltransferase 3	114	2.43e-29	Glycosyltransferase that can synthesize all known mucin beta 6 N-acetylglucosaminides. Mediates core 2 and core 4 O-glycan branching, 2 important steps in mucin-type biosynthesis. Has also I-branching enzyme activity by converting linear into branched poly-N-acetyllactosaminoglycans, leading to introduce the blood group I antigen during embryonic development.
D915_10349							Galactosyl_T	Galactosyltransferase	B3GNT6	Acetylgalactosaminyl-O-glycosyl-glycoprotein beta-1,3-N-acetylglucosaminyltransferase	130	3.27e-34	Beta-1,3-N-acetylglucosaminyltransferase that synthesizes the core 3 structure of the O-glycan, an important precursor in the biosynthesis of mucin-type glycoproteins. Plays an important role in the synthesis of mucin-type O-glycans in digestive organs.
