# Supplementary material for: In silico analyses of protein glycosylating genes in the helminth Fasciola hepatica (liver fluke) predict protein-linked glycan simplicity and reveal temporally-dynamic expression profiles
Source: Sci Rep. 2018 Aug 3;8:11700. doi: 10.1038/s41598-018-29673-3 (PMC6076252; doi:10.1038/s41598-018-29673-3)
Supplement: Supplementary file 4 — S4 [file 41598_2018_29673_MOESM4_ESM.xlsx]

## Sheet: All
In silico analyses of protein glycosylating genes in the helminth Fasciola hepatica (liver fluke) predict protein-linked glycan simplicity and reveal temporally-dynamic expression profiles
Paul McVeigh, Krystyna Cwiklinski, Andres Garcia-Campos, Grace Mulcahy, Sandra M O’Neill, Aaron G Maule, John P Dalton
Supplementary Dataset S4. Orthologues of Fasciola hepatica protein glycosylation genes as identified by WormBase ParaSite Compara comparative genomics tools.
F. hepatica Gene ID	BN1106_s187B000154		BN1106_s187B000159		BN1106_s233B000264		BN1106_s233B000265		BN1106_s243B000415		BN1106_s244B000349		BN1106_s254B000299		BN1106_s269B000233		BN1106_s273B000155		BN1106_s309B000237		BN1106_s373B000291		BN1106_s384B000400		BN1106_s422B000584		BN1106_s429B000289		BN1106_s452B000151		BN1106_s452B000152		BN1106_s482B000295		BN1106_s513B000213		BN1106_s546B000526		BN1106_s547B000277		BN1106_s554B000506		BN1106_s584B000346		BN1106_s584B000348		BN1106_s626B000340		BN1106_s639B000755
Orthologues	Genome project	Gene stable ID	Genome project	Gene stable ID	Genome project	Gene stable ID	Genome project	Gene stable ID	Genome project	Gene stable ID	Genome project	Gene stable ID	Genome project	Gene stable ID	Genome project	Gene stable ID	Genome project	Gene stable ID	Genome project	Gene stable ID	Genome project	Gene stable ID	Genome project	Gene stable ID	Genome project	Gene stable ID	Genome project	Gene stable ID	Genome project	Gene stable ID	Genome project	Gene stable ID	Genome project	Gene stable ID	Genome project	Gene stable ID	Genome project	Gene stable ID	Genome project	Gene stable ID	Genome project	Gene stable ID	Genome project	Gene stable ID	Genome project	Gene stable ID	Genome project	Gene stable ID	Genome project
	amphimedon_queenslandica	Aqu1.203102	meloidogyne_floridensis_prjeb6016	augustus_masked-nMf.1.1.scaf37800-processed-gene-0.0	necator_americanus_prjna72135	NECAME_08623	necator_americanus_prjna72135	NECAME_08623	necator_americanus_prjna72135	NECAME_14592	necator_americanus_prjna72135	NECAME_14635	necator_americanus_prjna72135	NECAME_05151	necator_americanus_prjna72135	NECAME_08877	necator_americanus_prjna72135	NECAME_04007	necator_americanus_prjna72135	NECAME_01275	fasciola_hepatica_prjeb6687	BN1106_s373B000291	necator_americanus_prjna72135	NECAME_10329	taenia_asiatica_prjeb532	TASK_0000069101	necator_americanus_prjna72135	NECAME_14713	amphimedon_queenslandica	Aqu1.202232	necator_americanus_prjna72135	NECAME_08604	necator_americanus_prjna72135	NECAME_15277	necator_americanus_prjna72135	NECAME_01390	necator_americanus_prjna72135	NECAME_15282	echinostoma_caproni_prjeb1207	ECPE_0001012501	taenia_asiatica_prjeb532	TASK_0000371601	necator_americanus_prjna72135	NECAME_16804	necator_americanus_prjna72135	NECAME_16804	necator_americanus_prjna72135	NECAME_10552	necator_americanus_prjna72135
	caenorhabditis_angaria_prjna51225	Cang_2012_03_13_00067.g3241	fasciola_hepatica_prjeb6687	BN1106_s187B000159	necator_americanus_prjna72135	NECAME_08623	necator_americanus_prjna72135	NECAME_08623	necator_americanus_prjna72135	NECAME_14592	necator_americanus_prjna72135	NECAME_14635	necator_americanus_prjna72135	NECAME_05151	necator_americanus_prjna72135	NECAME_08877	necator_americanus_prjna72135	NECAME_04007	necator_americanus_prjna72135	NECAME_01275	clonorchis_sinensis_prjda72781	csin102129	necator_americanus_prjna72135	NECAME_10329	taenia_asiatica_prjeb532	TASK_0000122601	necator_americanus_prjna72135	NECAME_14713	amphimedon_queenslandica	Aqu1.203145	necator_americanus_prjna72135	NECAME_08604	necator_americanus_prjna72135	NECAME_15277	necator_americanus_prjna72135	NECAME_01390	necator_americanus_prjna72135	NECAME_15282	echinostoma_caproni_prjeb1207	ECPE_0001432401	echinostoma_caproni_prjeb1207	ECPE_0000288101	necator_americanus_prjna72135	NECAME_16804	necator_americanus_prjna72135	NECAME_16804	necator_americanus_prjna72135	NECAME_10552	necator_americanus_prjna72135
	caenorhabditis_angaria_prjna51225	Cang_2012_03_13_00067.g3241	ixodes_scapularis	ISCW014433	necator_americanus_prjna72135	NECAME_08623	necator_americanus_prjna72135	NECAME_08623	necator_americanus_prjna72135	NECAME_14592	necator_americanus_prjna72135	NECAME_14635	necator_americanus_prjna72135	NECAME_05151	necator_americanus_prjna72135	NECAME_08877	necator_americanus_prjna72135	NECAME_04007	necator_americanus_prjna72135	NECAME_01275	fasciola_hepatica_prjna179522	D915_10897	necator_americanus_prjna72135	NECAME_10329	taenia_asiatica_prjeb532	TASK_0000167401	necator_americanus_prjna72135	NECAME_14713	amphimedon_queenslandica	Aqu1.208796	necator_americanus_prjna72135	NECAME_08604	necator_americanus_prjna72135	NECAME_15277	necator_americanus_prjna72135	NECAME_01390	necator_americanus_prjna72135	NECAME_15282	echinostoma_caproni_prjeb1207	ECPE_0001561601	crassostrea_gigas	CGI_10014986	necator_americanus_prjna72135	NECAME_16804	necator_americanus_prjna72135	NECAME_16804	necator_americanus_prjna72135	NECAME_10552	necator_americanus_prjna72135
	caenorhabditis_angaria_prjna51225	Cang_2012_03_13_00067.g3241	protopolystoma_xenopodis_prjeb1201	PXEA_0002847901	necator_americanus_prjna72135	NECAME_08624	necator_americanus_prjna72135	NECAME_08624	caenorhabditis_angaria_prjna51225	Cang_2012_03_13_00175.g6245	caenorhabditis_angaria_prjna51225	Cang_2012_03_13_00317.g9081	caenorhabditis_angaria_prjna51225	Cang_2012_03_13_00023.g1441	caenorhabditis_angaria_prjna51225	Cang_2012_03_13_00199.g6815	caenorhabditis_angaria_prjna51225	Cang_2012_03_13_00011.g866	necator_americanus_prjna72135	NECAME_06019	diphyllobothrium_latum_prjeb1206	DILT_0000822701	caenorhabditis_angaria_prjna51225	Cang_2012_03_13_00290.g8593	taenia_asiatica_prjeb532	TASK_0000214401	caenorhabditis_angaria_prjna51225	Cang_2012_03_13_00304.g8864	fasciola_hepatica_prjeb6687	BN1106_s452B000151	caenorhabditis_angaria_prjna51225	Cang_2012_03_13_00734.g13773	caenorhabditis_angaria_prjna51225	Cang_2012_03_13_00391.g10178	caenorhabditis_angaria_prjna51225	Cang_2012_03_13_00265.g8135	caenorhabditis_angaria_prjna51225	Cang_2012_03_13_00687.g13437	ciona_intestinalis	ENSCING00000018315	ciona_intestinalis	ENSCING00000023710	caenorhabditis_angaria_prjna51225	Cang_2012_03_13_00162.g5973	caenorhabditis_angaria_prjna51225	Cang_2012_03_13_00162.g5973	necator_americanus_prjna72135	NECAME_10553	caenorhabditis_angaria_prjna51225
	caenorhabditis_angaria_prjna51225	Cang_2012_03_13_00852.g14561	trichuris_muris_prjeb126	TMUE_s0248001500	necator_americanus_prjna72135	NECAME_08624	necator_americanus_prjna72135	NECAME_08624	caenorhabditis_angaria_prjna51225	Cang_2012_03_13_00175.g6245	caenorhabditis_angaria_prjna51225	Cang_2012_03_13_00317.g9081	caenorhabditis_angaria_prjna51225	Cang_2012_03_13_00023.g1441	caenorhabditis_angaria_prjna51225	Cang_2012_03_13_00199.g6815	caenorhabditis_angaria_prjna51225	Cang_2012_03_13_00011.g866	necator_americanus_prjna72135	NECAME_06019	diphyllobothrium_latum_prjeb1206	DILT_0000822801	caenorhabditis_angaria_prjna51225	Cang_2012_03_13_00290.g8593	taenia_asiatica_prjeb532	TASK_0000252301	caenorhabditis_angaria_prjna51225	Cang_2012_03_13_00304.g8864	capitella_teleta	CapteG97112	caenorhabditis_angaria_prjna51225	Cang_2012_03_13_00734.g13773	caenorhabditis_angaria_prjna51225	Cang_2012_03_13_00391.g10178	caenorhabditis_angaria_prjna51225	Cang_2012_03_13_00265.g8135	caenorhabditis_angaria_prjna51225	Cang_2012_03_13_00687.g13437	ciona_intestinalis	ENSCING00000004405	ciona_intestinalis	ENSCING00000005804	caenorhabditis_angaria_prjna51225	Cang_2012_03_13_00162.g5973	caenorhabditis_angaria_prjna51225	Cang_2012_03_13_00162.g5973	necator_americanus_prjna72135	NECAME_10553	caenorhabditis_angaria_prjna51225
	caenorhabditis_angaria_prjna51225	Cang_2012_03_13_00852.g14561			necator_americanus_prjna72135	NECAME_08624	necator_americanus_prjna72135	NECAME_08624	caenorhabditis_angaria_prjna51225	Cang_2012_03_13_00175.g6245	caenorhabditis_angaria_prjna51225	Cang_2012_03_13_00317.g9081	caenorhabditis_angaria_prjna51225	Cang_2012_03_13_00023.g1441	caenorhabditis_angaria_prjna51225	Cang_2012_03_13_00199.g6815	caenorhabditis_angaria_prjna51225	Cang_2012_03_13_00011.g866	necator_americanus_prjna72135	NECAME_06019	echinostoma_caproni_prjeb1207	ECPE_0001838101	caenorhabditis_angaria_prjna51225	Cang_2012_03_13_00290.g8593	taenia_asiatica_prjeb532	TASK_0000270001	caenorhabditis_angaria_prjna51225	Cang_2012_03_13_00304.g8864	trichuris_suis_prjna208415	M51305239	caenorhabditis_angaria_prjna51225	Cang_2012_03_13_00734.g13773	caenorhabditis_angaria_prjna51225	Cang_2012_03_13_00391.g10178	caenorhabditis_angaria_prjna51225	Cang_2012_03_13_00265.g8135	caenorhabditis_angaria_prjna51225	Cang_2012_03_13_00687.g13437	capitella_teleta	CapteG146582	ciona_intestinalis	ENSCING00000006120	caenorhabditis_angaria_prjna51225	Cang_2012_03_13_00162.g5973	caenorhabditis_angaria_prjna51225	Cang_2012_03_13_00162.g5973	necator_americanus_prjna72135	NECAME_10553	caenorhabditis_angaria_prjna51225
	caenorhabditis_angaria_prjna51225	Cang_2012_03_13_00852.g14561			taenia_asiatica_prjeb532	TASK_0000844201	taenia_asiatica_prjeb532	TASK_0000844201	heterorhabditis_bacteriophora_prjna13977	Hba_04921	caenorhabditis_angaria_prjna51225	Cang_2012_03_13_13020.g24035	caenorhabditis_angaria_prjna51225	Cang_2012_03_13_00159.g5896	caenorhabditis_angaria_prjna51225	Cang_2012_03_13_00647.g13125	caenorhabditis_angaria_prjna51225	Cang_2012_03_13_00399.g10308	necator_americanus_prjna72135	NECAME_15886	echinococcus_granulosus_prjeb121	EgrG_000904700	taenia_asiatica_prjeb532	TASK_0000064601	taenia_asiatica_prjeb532	TASK_0000279501	caenorhabditis_angaria_prjna51225	Cang_2012_03_13_00304.g8869	trichuris_suis_prjna208416	M514_05239	caenorhabditis_angaria_prjna51225	Cang_2012_03_13_21911.g26759	amphimedon_queenslandica	Aqu1.228748	caenorhabditis_angaria_prjna51225	Cang_2012_03_13_06131.g20080	caenorhabditis_angaria_prjna51225	Cang_2012_03_13_00687.g13438	capitella_teleta	CapteG35181	mesocestoides_corti_prjeb510	MCOS_0000741601	amphimedon_queenslandica	Aqu1.223862	amphimedon_queenslandica	Aqu1.223862	caenorhabditis_angaria_prjna51225	Cang_2012_03_13_00318.g9095	caenorhabditis_angaria_prjna51225
	ditylenchus_destructor_prjna312427	Dd_05372			taenia_asiatica_prjna299871	TASs00067g06265	taenia_asiatica_prjna299871	TASs00067g06265	wuchereria_bancrofti_prjeb536	WBA_0000194801	caenorhabditis_angaria_prjna51225	Cang_2012_03_13_13020.g24035	caenorhabditis_angaria_prjna51225	Cang_2012_03_13_00159.g5896	caenorhabditis_angaria_prjna51225	Cang_2012_03_13_00647.g13125	caenorhabditis_angaria_prjna51225	Cang_2012_03_13_00399.g10308	necator_americanus_prjna72135	NECAME_15886	echinococcus_granulosus_prjna182977	EGR_00467	wuchereria_bancrofti_prjeb536	WBA_0000084001	taenia_asiatica_prjeb532	TASK_0000319801	caenorhabditis_angaria_prjna51225	Cang_2012_03_13_00304.g8869	schmidtea_mediterranea_prjna12585	mk4.011065.00	caenorhabditis_angaria_prjna51225	Cang_2012_03_13_21911.g26759	taenia_asiatica_prjeb532	TASK_0000448801	caenorhabditis_angaria_prjna51225	Cang_2012_03_13_06131.g20080	caenorhabditis_angaria_prjna51225	Cang_2012_03_13_00687.g13438	capitella_teleta	CapteG92989	mesocestoides_corti_prjeb510	MCOS_0000811401	taenia_asiatica_prjeb532	TASK_0000538501	taenia_asiatica_prjeb532	TASK_0000538501	caenorhabditis_angaria_prjna51225	Cang_2012_03_13_00318.g9095	caenorhabditis_angaria_prjna51225
	diphyllobothrium_latum_prjeb1206	DILT_0000432701			heterorhabditis_bacteriophora_prjna13977	Hba_19163	heterorhabditis_bacteriophora_prjna13977	Hba_19163	wuchereria_bancrofti_prjna275548	maker-PairedContig_1259-snap-gene-2.8	caenorhabditis_angaria_prjna51225	Cang_2012_03_13_13020.g24035	caenorhabditis_angaria_prjna51225	Cang_2012_03_13_00159.g5896	caenorhabditis_angaria_prjna51225	Cang_2012_03_13_00647.g13125	caenorhabditis_angaria_prjna51225	Cang_2012_03_13_00399.g10308	necator_americanus_prjna72135	NECAME_15886	echinococcus_granulosus_prjna182977	EGR_00468	wuchereria_bancrofti_prjna275548	maker-PairedContig_2546-snap-gene-1.21	taenia_asiatica_prjeb532	TASK_0000614901	caenorhabditis_angaria_prjna51225	Cang_2012_03_13_00304.g8869	protopolystoma_xenopodis_prjeb1201	PXEA_0002134001	caenorhabditis_angaria_prjna51225	Cang_2012_03_13_21911.g26759	taenia_asiatica_prjna299871	TASs00008g02096	caenorhabditis_angaria_prjna51225	Cang_2012_03_13_06131.g20080	caenorhabditis_angaria_prjna51225	Cang_2012_03_13_00687.g13438	capitella_teleta	CapteG129664	capitella_teleta	CapteG177168	taenia_asiatica_prjeb532	TASK_0000538601	taenia_asiatica_prjeb532	TASK_0000538601	caenorhabditis_angaria_prjna51225	Cang_2012_03_13_00318.g9095	caenorhabditis_angaria_prjna51225
	echinostoma_caproni_prjeb1207	ECPE_0000773701			wuchereria_bancrofti_prjeb536	WBA_0000259801	wuchereria_bancrofti_prjeb536	WBA_0000259801	soboliphyme_baturini_prjeb516	SBAD_0000279301	caenorhabditis_angaria_prjna51225	Cang_2012_03_13_15185.g24952	caenorhabditis_angaria_prjna51225	Cang_2012_03_13_00212.g7136	caenorhabditis_angaria_prjna51225	Cang_2012_03_13_01940.g16835	caenorhabditis_angaria_prjna51225	Cang_2012_03_13_10487.g22680	necator_americanus_prjna72135	NECAME_15902	echinococcus_multilocularis_prjeb122	EmuJ_000904700	soboliphyme_baturini_prjeb516	SBAD_0000185101	taenia_asiatica_prjeb532	TASK_0000783601	caenorhabditis_angaria_prjna51225	Cang_2012_03_13_04162.g18645	schistosoma_mattheei_prjeb523	SMTD_0000287101	amphimedon_queenslandica	Aqu1.208796	heterorhabditis_bacteriophora_prjna13977	Hba_03290	taenia_asiatica_prjeb532	TASK_0000646701	caenorhabditis_angaria_prjna51225	Cang_2012_03_13_10873.g22910	capitella_teleta	CapteG45615	schistosoma_curassoni_prjeb519	SCUD_0000696001	taenia_asiatica_prjna299871	TASs00001g00422	taenia_asiatica_prjna299871	TASs00001g00422	taenia_asiatica_prjeb532	TASK_0000070201	caenorhabditis_angaria_prjna51225
	gongylonema_pulchrum_prjeb505	GPUH_0000613501			wuchereria_bancrofti_prjna275548	maker-PairedContig_764-snap-gene-1.20	wuchereria_bancrofti_prjna275548	maker-PairedContig_764-snap-gene-1.20	nippostrongylus_brasiliensis_prjeb511	NBR_0000166301	caenorhabditis_angaria_prjna51225	Cang_2012_03_13_15185.g24952	caenorhabditis_angaria_prjna51225	Cang_2012_03_13_00212.g7136	caenorhabditis_angaria_prjna51225	Cang_2012_03_13_01940.g16835	caenorhabditis_angaria_prjna51225	Cang_2012_03_13_10487.g22680	necator_americanus_prjna72135	NECAME_15902	hymenolepis_diminuta_prjeb507	HDID_0000233801	nippostrongylus_brasiliensis_prjeb511	NBR_0000153901	taenia_asiatica_prjeb532	TASK_0000783701	caenorhabditis_angaria_prjna51225	Cang_2012_03_13_04162.g18645	gyrodactylus_salaris_prjna244375	snap_masked-scf7180006950601-processed-gene-0.16	amphimedon_queenslandica	Aqu1.202232	wuchereria_bancrofti_prjeb536	WBA_0000271901	taenia_asiatica_prjna299871	TASs00026g03958	caenorhabditis_angaria_prjna51225	Cang_2012_03_13_10873.g22910	capitella_teleta	CapteG169737	schistosoma_curassoni_prjeb519	SCUD_0000984801	taenia_asiatica_prjna299871	TASs00001g00423	taenia_asiatica_prjna299871	TASs00001g00423	taenia_asiatica_prjna299871	TASs00110g07652	caenorhabditis_angaria_prjna51225
	hymenolepis_nana_prjeb508	HNAJ_0001307101			soboliphyme_baturini_prjeb516	SBAD_0000075301	soboliphyme_baturini_prjeb516	SBAD_0000075301	caenorhabditis_brenneri_prjna20035	WBGene00194165	caenorhabditis_angaria_prjna51225	Cang_2012_03_13_15185.g24952	caenorhabditis_angaria_prjna51225	Cang_2012_03_13_00212.g7136	caenorhabditis_angaria_prjna51225	Cang_2012_03_13_01940.g16835	caenorhabditis_angaria_prjna51225	Cang_2012_03_13_10487.g22680	necator_americanus_prjna72135	NECAME_15902	hymenolepis_microstoma_prjeb124	HmN_000670800	nippostrongylus_brasiliensis_prjeb511	NBR_0001474601	taenia_asiatica_prjeb532	TASK_0000810601	caenorhabditis_angaria_prjna51225	Cang_2012_03_13_04162.g18645	schizosaccharomyces_pombe	SPBC365.14c	amphimedon_queenslandica	Aqu1.203145	wuchereria_bancrofti_prjna275548	maker-PairedContig_1150-snap-gene-3.24	heterorhabditis_bacteriophora_prjna13977	Hba_08754	caenorhabditis_angaria_prjna51225	Cang_2012_03_13_10873.g22910	romanomermis_culicivorax_prjeb1358	nRc.2.0.1.g45498	hymenolepis_diminuta_prjeb507	HDID_0000692201	wuchereria_bancrofti_prjeb536	WBA_0001031101	wuchereria_bancrofti_prjeb536	WBA_0001031101	heterorhabditis_bacteriophora_prjna13977	Hba_16149	caenorhabditis_angaria_prjna51225
	steinernema_feltiae_prjna204661	L889_g22510			nippostrongylus_brasiliensis_prjeb511	NBR_0001233101	nippostrongylus_brasiliensis_prjeb511	NBR_0001233101	caenorhabditis_brenneri_prjna20035	WBGene00194286	caenorhabditis_angaria_prjna51225	Cang_2012_03_13_19499.g26258	taenia_asiatica_prjeb532	TASK_0000401801	taenia_asiatica_prjeb532	TASK_0000376001	taenia_asiatica_prjeb532	TASK_0000372301	necator_americanus_prjna72135	NECAME_17900	hymenolepis_nana_prjeb508	HNAJ_0001143101	caenorhabditis_brenneri_prjna20035	WBGene00190583	taenia_asiatica_prjeb532	TASK_0000846401	taenia_asiatica_prjeb532	TASK_0000459501	schizosaccharomyces_pombe	SPBPB2B2.12c	taenia_asiatica_prjeb532	TASK_0000928801	soboliphyme_baturini_prjeb516	SBAD_0000616001	wuchereria_bancrofti_prjeb536	WBA_0000377901	caenorhabditis_angaria_prjna51225	Cang_2012_03_13_13770.g24373	schistosoma_curassoni_prjeb519	SCUD_0000235101	danio_rerio	ENSDARG00000010376	wuchereria_bancrofti_prjna275548	maker-PairedContig_169-snap-gene-0.14	wuchereria_bancrofti_prjna275548	maker-PairedContig_169-snap-gene-0.14	wuchereria_bancrofti_prjeb536	WBA_0000301801	taenia_asiatica_prjeb532
	steinernema_glaseri_prjna204943	L893_g11144			nippostrongylus_brasiliensis_prjeb511	NBR_0001233301	nippostrongylus_brasiliensis_prjeb511	NBR_0001233301	caenorhabditis_briggsae_prjna10731	WBGene00033563	caenorhabditis_angaria_prjna51225	Cang_2012_03_13_19499.g26258	wuchereria_bancrofti_prjeb536	WBA_0000106201	taenia_asiatica_prjna299871	TASs00021g03615	taenia_asiatica_prjna299871	TASs00130g08108	necator_americanus_prjna72135	NECAME_17900	mesocestoides_corti_prjeb510	MCOS_0000770001	caenorhabditis_brenneri_prjna20035	WBGene00194514	taenia_asiatica_prjeb532	TASK_0000898501	heterorhabditis_bacteriophora_prjna13977	Hba_18394	schistosoma_rodhaini_prjeb526	SROB_0001748401	heterorhabditis_bacteriophora_prjna13977	Hba_19111	nippostrongylus_brasiliensis_prjeb511	NBR_0000758701	wuchereria_bancrofti_prjna275548	maker-PairedContig_2091-snap-gene-0.8	caenorhabditis_angaria_prjna51225	Cang_2012_03_13_13770.g24373	spirometra_erinaceieuropaei_prjeb1202	SPER_0001049901	danio_rerio	ENSDARG00000077812	soboliphyme_baturini_prjeb516	SBAD_0000031501	soboliphyme_baturini_prjeb516	SBAD_0000031501	wuchereria_bancrofti_prjna275548	maker-PairedContig_1459-snap-gene-1.16	taenia_asiatica_prjna299871
	steinernema_monticolum_prjna205067	L898_g31255			caenorhabditis_brenneri_prjna20035	WBGene00190500	caenorhabditis_brenneri_prjna20035	WBGene00190500	trichinella_britovi_prjna257433	T03_15325	caenorhabditis_angaria_prjna51225	Cang_2012_03_13_19499.g26258	wuchereria_bancrofti_prjeb536	WBA_0000555801	wuchereria_bancrofti_prjeb536	WBA_0000304001	heterorhabditis_bacteriophora_prjna13977	Hba_06343	necator_americanus_prjna72135	NECAME_17900	schmidtea_mediterranea_prjna12585	mk4.001872.01	caenorhabditis_briggsae_prjna10731	WBGene00034124	taenia_asiatica_prjeb532	TASK_0000899701	wuchereria_bancrofti_prjeb536	WBA_0000020501	saccharomyces_cerevisiae	YBR019C	wuchereria_bancrofti_prjeb536	WBA_0000468701	caenorhabditis_brenneri_prjna20035	WBGene00144551	soboliphyme_baturini_prjeb516	SBAD_0000489901	caenorhabditis_angaria_prjna51225	Cang_2012_03_13_13770.g24373	spirometra_erinaceieuropaei_prjeb1202	SPER_0001055101	echinococcus_granulosus_prjeb121	EgrG_001173900	soboliphyme_baturini_prjeb516	SBAD_0000035301	soboliphyme_baturini_prjeb516	SBAD_0000035301	soboliphyme_baturini_prjeb516	SBAD_0001307601	heterorhabditis_bacteriophora_prjna13977
	steinernema_monticolum_prjna205067	L898_g31256			caenorhabditis_briggsae_prjna10731	WBGene00041704	caenorhabditis_briggsae_prjna10731	WBGene00041704	thelazia_callipaeda_prjeb1205	TCLT_0000025501	taenia_asiatica_prjeb532	TASK_0000132601	wuchereria_bancrofti_prjeb536	WBA_0000724301	wuchereria_bancrofti_prjna275548	maker-PairedContig_5894-snap-gene-1.30	wuchereria_bancrofti_prjeb536	WBA_0001241601	caenorhabditis_angaria_prjna51225	Cang_2012_03_13_00093.g4126	schmidtea_mediterranea_prjna12585	mk4.004028.03	trichinella_britovi_prjna257433	T03_1615	taenia_asiatica_prjeb532	TASK_0000961401	wuchereria_bancrofti_prjeb536	WBA_0000049601			wuchereria_bancrofti_prjna275548	maker-PairedContig_5086-snap-gene-5.16	caenorhabditis_brenneri_prjna20035	WBGene00146317	nippostrongylus_brasiliensis_prjeb511	NBR_0001121201	taenia_asiatica_prjna299871	TASs00349g10060	spirometra_erinaceieuropaei_prjeb1202	SPER_0001895501	echinococcus_granulosus_prjna182977	EGR_09523	soboliphyme_baturini_prjeb516	SBAD_0000425101	soboliphyme_baturini_prjeb516	SBAD_0000425101	nippostrongylus_brasiliensis_prjeb511	NBR_0001071101	wuchereria_bancrofti_prjeb536
	trichuris_suis_prjna208415	M51302222			thelazia_callipaeda_prjeb1205	TCLT_0000235001	thelazia_callipaeda_prjeb1205	TCLT_0000235001	ancylostoma_caninum_prjna72585	ANCCAN_10295	taenia_asiatica_prjna299871	TASs00885g11578	wuchereria_bancrofti_prjeb536	WBA_0001020701	soboliphyme_baturini_prjeb516	SBAD_0001252201	wuchereria_bancrofti_prjna275548	maker-PairedContig_310-snap-gene-1.22	caenorhabditis_angaria_prjna51225	Cang_2012_03_13_00093.g4126	schistosoma_curassoni_prjeb519	SCUD_0000091501	thelazia_callipaeda_prjeb1205	TCLT_0000019001	taenia_asiatica_prjeb532	TASK_0000975601	wuchereria_bancrofti_prjna275548	maker-PairedContig_53-snap-gene-1.16			soboliphyme_baturini_prjeb516	SBAD_0000614501	caenorhabditis_briggsae_prjna10731	WBGene00026304	caenorhabditis_brenneri_prjna20035	WBGene00146289	heterorhabditis_bacteriophora_prjna13977	Hba_20739	spirometra_erinaceieuropaei_prjeb1202	SPER_0002467201	fasciola_hepatica_prjeb6687	BN1106_s554B000506	soboliphyme_baturini_prjeb516	SBAD_0000852801	soboliphyme_baturini_prjeb516	SBAD_0000852801	caenorhabditis_brenneri_prjna20035	WBGene00162016	wuchereria_bancrofti_prjna275548
	meloidogyne_floridensis_prjeb6016	maker-nMf.1.1.scaf03707-augustus-gene-0.8			thelazia_callipaeda_prjeb1205	TCLT_0000866401	thelazia_callipaeda_prjeb1205	TCLT_0000866401	ancylostoma_caninum_prjna72585	ANCCAN_15605	wuchereria_bancrofti_prjeb536	WBA_0000477801	wuchereria_bancrofti_prjeb536	WBA_0001268901	nippostrongylus_brasiliensis_prjeb511	NBR_0000866001	soboliphyme_baturini_prjeb516	SBAD_0000849501	caenorhabditis_angaria_prjna51225	Cang_2012_03_13_00093.g4126	schistosoma_curassoni_prjeb519	SCUD_0001623201	ancylostoma_caninum_prjna72585	ANCCAN_05087	taenia_asiatica_prjeb532	TASK_0000985701	soboliphyme_baturini_prjeb516	SBAD_0000720801			nippostrongylus_brasiliensis_prjeb511	NBR_0000175401	thelazia_callipaeda_prjeb1205	TCLT_0000197801	caenorhabditis_brenneri_prjna20035	WBGene00190956	heterorhabditis_bacteriophora_prjna13977	Hba_20740	spirometra_erinaceieuropaei_prjeb1202	SPER_0003069701	fasciola_hepatica_prjna179522	D915_11723	soboliphyme_baturini_prjeb516	SBAD_0001208201	soboliphyme_baturini_prjeb516	SBAD_0001208201	caenorhabditis_brenneri_prjna20035	WBGene00191125	soboliphyme_baturini_prjeb516
	mesocestoides_corti_prjeb510	MCOS_0000051101			ancylostoma_caninum_prjna72585	ANCCAN_13064	ancylostoma_caninum_prjna72585	ANCCAN_13064	ancylostoma_caninum_prjna72585	ANCCAN_10296	wuchereria_bancrofti_prjna275548	snap_masked-PairedContig_5411-processed-gene-8.7	wuchereria_bancrofti_prjna275548	maker-PairedContig_1807-snap-gene-1.11	caenorhabditis_brenneri_prjna20035	WBGene00147998	nippostrongylus_brasiliensis_prjeb511	NBR_0001693201	heterorhabditis_bacteriophora_prjna13977	Hba_13587	schistosoma_japonicum_prjea34885	Sjp_0053280	toxocara_canis_prjeb533	TCNE_0000951701	taenia_asiatica_prjeb532	TASK_0000985801	nippostrongylus_brasiliensis_prjeb511	NBR_0000794501			nippostrongylus_brasiliensis_prjeb511	NBR_0000317301	thelazia_callipaeda_prjeb1205	TCLT_0000221301	caenorhabditis_briggsae_prjna10731	WBGene00031223	wuchereria_bancrofti_prjeb536	WBA_0000207201	spirometra_erinaceieuropaei_prjeb1202	SPER_0003239101	homo_sapiens	ENSG00000198743	nippostrongylus_brasiliensis_prjeb511	NBR_0000625401	nippostrongylus_brasiliensis_prjeb511	NBR_0000625401	caenorhabditis_briggsae_prjna10731	WBGene00042571	nippostrongylus_brasiliensis_prjeb511
	meloidogyne_hapla_prjna29083	MhA1_Contig1061.frz3.gene1			ancylostoma_caninum_prjna72585	ANCCAN_13063	ancylostoma_caninum_prjna72585	ANCCAN_13063	ancylostoma_caninum_prjna72585	ANCCAN_15604	soboliphyme_baturini_prjeb516	SBAD_0000985201	wuchereria_bancrofti_prjna275548	maker-PairedContig_2152-snap-gene-0.13	caenorhabditis_brenneri_prjna20035	WBGene00151779	caenorhabditis_brenneri_prjna20035	WBGene00151155	soboliphyme_baturini_prjeb516	SBAD_0000286601	schistosoma_japonicum_prjea34885	Sjp_0053290	angiostrongylus_cantonensis_prjeb493	ACAC_0001071501	taenia_asiatica_prjeb532	TASK_0000988701	caenorhabditis_brenneri_prjna20035	WBGene00157630			nippostrongylus_brasiliensis_prjeb511	NBR_0001802801	ancylostoma_caninum_prjna72585	ANCCAN_09760	trichinella_britovi_prjna257433	T03_8742	wuchereria_bancrofti_prjna275548	maker-PairedContig_2047-snap-gene-0.8	spirometra_erinaceieuropaei_prjeb1202	SPER_0003984301	schistosoma_japonicum_prjea34885	Sjp_0020360	nippostrongylus_brasiliensis_prjeb511	NBR_0000625701	nippostrongylus_brasiliensis_prjeb511	NBR_0000625701	caenorhabditis_briggsae_prjna10731	WBGene00042610	caenorhabditis_brenneri_prjna20035
	schmidtea_mediterranea_prjna12585	mk4.003386.01			toxocara_canis_prjeb533	TCNE_0000092101	toxocara_canis_prjeb533	TCNE_0000092101	toxocara_canis_prjeb533	TCNE_0001065601	nippostrongylus_brasiliensis_prjeb511	NBR_0001030801	wuchereria_bancrofti_prjna275548	maker-PairedContig_386-snap-gene-0.21	caenorhabditis_briggsae_prjna10731	WBGene00025348	caenorhabditis_brenneri_prjna20035	WBGene00194142	soboliphyme_baturini_prjeb516	SBAD_0000698901	schistosoma_japonicum_prjea34885	Sjp_0053300	steinernema_carpocapsae_prjna202318	L596_g22592	taenia_asiatica_prjeb532	TASK_0001012101	caenorhabditis_briggsae_prjna10731	WBGene00032028			caenorhabditis_brenneri_prjna20035	WBGene00141658	toxocara_canis_prjeb533	TCNE_0001443001	thelazia_callipaeda_prjeb1205	TCLT_0000615901	soboliphyme_baturini_prjeb516	SBAD_0000229301	fasciola_hepatica_prjeb6687	BN1106_s547B000277	schistosoma_japonicum_prjea34885	Sjp_0070630	nippostrongylus_brasiliensis_prjeb511	NBR_0000625801	nippostrongylus_brasiliensis_prjeb511	NBR_0000625801	trichinella_britovi_prjna257433	T03_4107	caenorhabditis_brenneri_prjna20035
	schmidtea_mediterranea_prjna12585	mk4.024854.00			toxocara_canis_prjna248777	Tcan_03021	toxocara_canis_prjna248777	Tcan_03021	toxocara_canis_prjna248777	Tcan_02287	caenorhabditis_brenneri_prjna20035	WBGene00149791	soboliphyme_baturini_prjeb516	SBAD_0000181301	trichinella_britovi_prjna257433	T03_8673	caenorhabditis_briggsae_prjna10731	WBGene00028569	soboliphyme_baturini_prjeb516	SBAD_0001294501	schistosoma_japonicum_prjea34885	Sjp_0095020	ancylostoma_ceylanicum_prjna72583	ANCCEY_03748	taenia_asiatica_prjeb532	TASK_0001024001	thelazia_callipaeda_prjeb1205	TCLT_0000430701			caenorhabditis_brenneri_prjna20035	WBGene00192906	toxocara_canis_prjna248777	Tcan_06897	ancylostoma_caninum_prjna72585	ANCCAN_17215	soboliphyme_baturini_prjeb516	SBAD_0000899801	ixodes_scapularis	ISCW017744	diphyllobothrium_latum_prjeb1206	DILT_0000524801	nippostrongylus_brasiliensis_prjeb511	NBR_0000626201	nippostrongylus_brasiliensis_prjeb511	NBR_0000626201	thelazia_callipaeda_prjeb1205	TCLT_0000787201	caenorhabditis_brenneri_prjna20035
	nippostrongylus_brasiliensis_prjeb511	NBR_0000139201			toxocara_canis_prjna248777	Tcan_02533	toxocara_canis_prjna248777	Tcan_02533	angiostrongylus_cantonensis_prjeb493	ACAC_0001057501	caenorhabditis_briggsae_prjna10731	WBGene00037715	nippostrongylus_brasiliensis_prjeb511	NBR_0000687301	thelazia_callipaeda_prjeb1205	TCLT_0000877701	trichinella_britovi_prjna257433	T03_15146	nippostrongylus_brasiliensis_prjeb511	NBR_0000414601	schistosoma_margrebowiei_prjeb522	SMRZ_0001538601	ciona_intestinalis	ENSCING00000009633	taenia_asiatica_prjna299871	TASs00016g03166	ancylostoma_caninum_prjna72585	ANCCAN_06503			caenorhabditis_briggsae_prjna10731	WBGene00029822	angiostrongylus_cantonensis_prjeb493	ACAC_0001262201	ancylostoma_caninum_prjna72585	ANCCAN_23987	nippostrongylus_brasiliensis_prjeb511	NBR_0000259801	schistosoma_japonicum_prjea34885	Sjp_0109090	macrostomum_lignano_prjna284736	maker-unitig_29287-snap-gene-0.2	caenorhabditis_brenneri_prjna20035	WBGene00154181	caenorhabditis_brenneri_prjna20035	WBGene00154181	ancylostoma_caninum_prjna72585	ANCCAN_25108	caenorhabditis_brenneri_prjna20035
	dirofilaria_immitis_prjeb1797	nDi.2.2.2.g01632			angiostrongylus_cantonensis_prjeb493	ACAC_0000683301	angiostrongylus_cantonensis_prjeb493	ACAC_0000683301	echinostoma_caproni_prjeb1207	ECPE_0000218901	thelazia_callipaeda_prjeb1205	TCLT_0000052301	nippostrongylus_brasiliensis_prjeb511	NBR_0001671901	ancylostoma_caninum_prjna72585	ANCCAN_08962	thelazia_callipaeda_prjeb1205	TCLT_0000444601	caenorhabditis_brenneri_prjna20035	WBGene00138770	schistosoma_margrebowiei_prjeb522	SMRZ_0002485701	teladorsagia_circumcincta_prjna72569	TELCIR_26358	taenia_asiatica_prjna299871	TASs00016g03167	toxocara_canis_prjeb533	TCNE_0001949501			trichinella_britovi_prjna257433	T03_17874	echinostoma_caproni_prjeb1207	ECPE_0000719301	toxocara_canis_prjeb533	TCNE_0001136401	nippostrongylus_brasiliensis_prjeb511	NBR_0001137001	diphyllobothrium_latum_prjeb1206	DILT_0000151801	schistosoma_mansoni_prjea36577	Smp_134070	caenorhabditis_brenneri_prjna20035	WBGene00164361	caenorhabditis_brenneri_prjna20035	WBGene00164361	ancylostoma_caninum_prjna72585	ANCCAN_04202	caenorhabditis_briggsae_prjna10731
	nematostella_vectensis	NEMVEDRAFT_v1g8771			angiostrongylus_cantonensis_prjeb493	ACAC_0000683401	angiostrongylus_cantonensis_prjeb493	ACAC_0000683401	steinernema_carpocapsae_prjna202318	L596_g19682	ancylostoma_caninum_prjna72585	ANCCAN_12303	nippostrongylus_brasiliensis_prjeb511	NBR_0001760201	toxocara_canis_prjeb533	TCNE_0000540501	ancylostoma_caninum_prjna72585	ANCCAN_22611	caenorhabditis_brenneri_prjna20035	WBGene00146907	schistosoma_mattheei_prjeb523	SMTD_0001162701	haemonchus_contortus_prjna205202	maker-scaffold19333-snap-gene-0.4	taenia_asiatica_prjna299871	TASs00016g03171	toxocara_canis_prjna248777	Tcan_14990			thelazia_callipaeda_prjeb1205	TCLT_0000382801	echinostoma_caproni_prjeb1207	ECPE_0001630201	toxocara_canis_prjeb533	TCNE_0001272201	caenorhabditis_brenneri_prjna20035	WBGene00144491	diphyllobothrium_latum_prjeb1206	DILT_0000235501	schistosoma_mansoni_prjea36577	Smp_134080	caenorhabditis_briggsae_prjna10731	WBGene00028696	caenorhabditis_briggsae_prjna10731	WBGene00028696	toxocara_canis_prjeb533	TCNE_0001584801	trichinella_britovi_prjna257433
	romanomermis_culicivorax_prjeb1358	nRc.2.0.1.g21484			echinostoma_caproni_prjeb1207	ECPE_0000658901	echinostoma_caproni_prjeb1207	ECPE_0000658901	ancylostoma_ceylanicum_prjna231479	Acey_s0005.g2574	toxocara_canis_prjeb533	TCNE_0001030801	caenorhabditis_brenneri_prjna20035	WBGene00143999	toxocara_canis_prjna248777	Tcan_17274	toxocara_canis_prjeb533	TCNE_0000948001	caenorhabditis_brenneri_prjna20035	WBGene00155904	schistosoma_mattheei_prjeb523	SMTD_0001163001	mesocestoides_corti_prjeb510	MCOS_0000576801	taenia_asiatica_prjna299871	TASs00016g03172	angiostrongylus_cantonensis_prjeb493	ACAC_0000209301			ancylostoma_caninum_prjna72585	ANCCAN_03144	steinernema_carpocapsae_prjna202318	L596_g5114	toxocara_canis_prjna248777	Tcan_03589	caenorhabditis_brenneri_prjna20035	WBGene00162200	diphyllobothrium_latum_prjeb1206	DILT_0000342301	schistosoma_margrebowiei_prjeb522	SMRZ_0001883301	caenorhabditis_briggsae_prjna10731	WBGene00029242	caenorhabditis_briggsae_prjna10731	WBGene00029242	toxocara_canis_prjna248777	Tcan_07566	thelazia_callipaeda_prjeb1205
	onchocerca_flexuosa_prjeb512	OFLC_0001423501			steinernema_carpocapsae_prjna202318	L596_g5286	steinernema_carpocapsae_prjna202318	L596_g5286	ancylostoma_ceylanicum_prjna231479	Acey_s0005.g2575	toxocara_canis_prjeb533	TCNE_0001547601	caenorhabditis_brenneri_prjna20035	WBGene00154378	angiostrongylus_cantonensis_prjeb493	ACAC_0000166601	toxocara_canis_prjna248777	Tcan_08067	caenorhabditis_brenneri_prjna20035	WBGene00175053	schistosoma_mattheei_prjeb523	SMTD_0001539201	angiostrongylus_costaricensis_prjeb494	ACOC_0000791201	taenia_asiatica_prjna299871	TASs00016g03175	echinostoma_caproni_prjeb1207	ECPE_0000101301			toxocara_canis_prjeb533	TCNE_0000446701	ancylostoma_ceylanicum_prjna231479	Acey_s0288.g1470	toxocara_canis_prjna248777	Tcan_17722	caenorhabditis_briggsae_prjna10731	WBGene00037094	diphyllobothrium_latum_prjeb1206	DILT_0000432201	schistosoma_margrebowiei_prjeb522	SMRZ_0002226801	trichinella_britovi_prjna257433	T03_2015	trichinella_britovi_prjna257433	T03_2015	angiostrongylus_cantonensis_prjeb493	ACAC_0000830401	ancylostoma_caninum_prjna72585
	protopolystoma_xenopodis_prjeb1201	PXEA_0003079901			ancylostoma_ceylanicum_prjna231479	Acey_s0009.g401	ancylostoma_ceylanicum_prjna231479	Acey_s0009.g401	ancylostoma_ceylanicum_prjna72583	ANCCEY_08150	toxocara_canis_prjna248777	Tcan_17010	caenorhabditis_briggsae_prjna10731	WBGene00031306	angiostrongylus_cantonensis_prjeb493	ACAC_0001264501	toxocara_canis_prjna248777	Tcan_02561	caenorhabditis_brenneri_prjna20035	WBGene00193818	gyrodactylus_salaris_prjna244375	snap_masked-scf7180006951143-processed-gene-0.6	capitella_teleta	CapteG169550	taenia_asiatica_prjna299871	TASs00016g03176	echinostoma_caproni_prjeb1207	ECPE_0000264201			toxocara_canis_prjeb533	TCNE_0000672401	ancylostoma_ceylanicum_prjna72583	ANCCEY_07753	angiostrongylus_cantonensis_prjeb493	ACAC_0000029801	thelazia_callipaeda_prjeb1205	TCLT_0000843501	diphyllobothrium_latum_prjeb1206	DILT_0000574701	schistosoma_mattheei_prjeb523	SMTD_0000559301	thelazia_callipaeda_prjeb1205	TCLT_0000131801	thelazia_callipaeda_prjeb1205	TCLT_0000131801	echinostoma_caproni_prjeb1207	ECPE_0000011501	toxocara_canis_prjeb533
	schistosoma_japonicum_prjea34885	Sjp_0029600			ancylostoma_ceylanicum_prjna72583	ANCCEY_02628	ancylostoma_ceylanicum_prjna72583	ANCCEY_02628	ancylostoma_ceylanicum_prjna72583	ANCCEY_08151	angiostrongylus_cantonensis_prjeb493	ACAC_0000978001	caenorhabditis_briggsae_prjna10731	WBGene00036196	echinostoma_caproni_prjeb1207	ECPE_0000693201	angiostrongylus_cantonensis_prjeb493	ACAC_0000206501	caenorhabditis_briggsae_prjna10731	WBGene00024849	spirometra_erinaceieuropaei_prjeb1202	SPER_0000802801	schistosoma_curassoni_prjeb519	SCUD_0001871601	taenia_asiatica_prjna299871	TASs00016g03177	steinernema_carpocapsae_prjna202318	L596_g21076			toxocara_canis_prjeb533	TCNE_0001248701	crassostrea_gigas	CGI_10023381	echinostoma_caproni_prjeb1207	ECPE_0001241801	ancylostoma_caninum_prjna72585	ANCCAN_11286	diphyllobothrium_latum_prjeb1206	DILT_0000833501	schistosoma_mattheei_prjeb523	SMTD_0000596401	ancylostoma_caninum_prjna72585	ANCCAN_20519	ancylostoma_caninum_prjna72585	ANCCAN_20519	steinernema_carpocapsae_prjna202318	L596_g11567	toxocara_canis_prjeb533
	spirometra_erinaceieuropaei_prjeb1202	SPER_0000625001			crassostrea_gigas	CGI_10001229	crassostrea_gigas	CGI_10001229	crassostrea_gigas	CGI_10023124	echinostoma_caproni_prjeb1207	ECPE_0001457601	caenorhabditis_briggsae_prjna10731	WBGene00036574	steinernema_carpocapsae_prjna202318	L596_g18130	angiostrongylus_cantonensis_prjeb493	ACAC_0000420801	caenorhabditis_briggsae_prjna10731	WBGene00024923	spirometra_erinaceieuropaei_prjeb1202	SPER_0000884401	oesophagostomum_dentatum_prjna72579	OESDEN_16772	taenia_asiatica_prjna299871	TASs00016g03178	ancylostoma_ceylanicum_prjna231479	Acey_s0312.g2168			toxocara_canis_prjna248777	Tcan_13105	ciona_intestinalis	ENSCING00000022697	steinernema_carpocapsae_prjna202318	L596_g9761	toxocara_canis_prjeb533	TCNE_0001324301	diphyllobothrium_latum_prjeb1206	DILT_0000928101	schistosoma_mattheei_prjeb523	SMTD_0001423401	ancylostoma_caninum_prjna72585	ANCCAN_17598	ancylostoma_caninum_prjna72585	ANCCAN_17598	steinernema_carpocapsae_prjna202318	L596_g8050	toxocara_canis_prjna248777
	strongylus_vulgaris_prjeb531	SVUK_0000573101			crassostrea_gigas	CGI_10001588	crassostrea_gigas	CGI_10001588	ciona_intestinalis	ENSCING00000011301	steinernema_carpocapsae_prjna202318	L596_g13984	trichinella_britovi_prjna257433	T03_9195	ancylostoma_ceylanicum_prjna231479	Acey_s0008.g361	echinostoma_caproni_prjeb1207	ECPE_0001658601	caenorhabditis_briggsae_prjna10731	WBGene00032450	schistosoma_rodhaini_prjeb526	SROB_0001058901	hymenolepis_diminuta_prjeb507	HDID_0001113901	taenia_asiatica_prjna299871	TASs00016g03179	ancylostoma_ceylanicum_prjna72583	ANCCEY_08914			toxocara_canis_prjna248777	Tcan_03467	teladorsagia_circumcincta_prjna72569	TELCIR_12893	ancylostoma_ceylanicum_prjna231479	Acey_s0197.g1548	toxocara_canis_prjna248777	Tcan_01830	diphyllobothrium_latum_prjeb1206	DILT_0001330801	hymenolepis_microstoma_prjeb124	HmN_000288900	ancylostoma_caninum_prjna72585	ANCCAN_10315	ancylostoma_caninum_prjna72585	ANCCAN_10315	ancylostoma_ceylanicum_prjna231479	Acey_s0023.g716	toxocara_canis_prjna248777
	toxocara_canis_prjeb533	TCNE_0000282201			crassostrea_gigas	CGI_10006053	crassostrea_gigas	CGI_10006053	haemonchus_contortus_prjeb506	HCOI00896100	ancylostoma_ceylanicum_prjna231479	Acey_s0094.g2760	trichinella_britovi_prjna257433	T03_7698	ancylostoma_ceylanicum_prjna72583	ANCCEY_01820	steinernema_carpocapsae_prjna202318	L596_g22907	caenorhabditis_briggsae_prjna10731	WBGene00038483	schistosoma_rodhaini_prjeb526	SROB_0001254301	drosophila_melanogaster	FBgn0032234	taenia_asiatica_prjna299871	TASs00016g03180	ciona_intestinalis	ENSCING00000013109			angiostrongylus_cantonensis_prjeb493	ACAC_0000769601	teladorsagia_circumcincta_prjna72569	TELCIR_17410	ancylostoma_ceylanicum_prjna72583	ANCCEY_03404	toxocara_canis_prjna248777	Tcan_18315	macrostomum_lignano_prjna284736	maker-uti_cns_0000928-snap-gene-0.8	mus_musculus	ENSMUSG00000089774	toxocara_canis_prjeb533	TCNE_0000148101	toxocara_canis_prjeb533	TCNE_0000148101	ancylostoma_ceylanicum_prjna72583	ANCCEY_08140	angiostrongylus_cantonensis_prjeb493
	toxocara_canis_prjeb533	TCNE_0000517601			ciona_intestinalis	ENSCING00000012920	ciona_intestinalis	ENSCING00000012920	haemonchus_contortus_prjna205202	maker-C339787-augustus-gene-0.0	ancylostoma_ceylanicum_prjna72583	ANCCEY_09493	thelazia_callipaeda_prjeb1205	TCLT_0000137301	crassostrea_gigas	CGI_10011816	ancylostoma_ceylanicum_prjna231479	Acey_s0043.g794	trichinella_britovi_prjna257433	T03_9398	schistosoma_rodhaini_prjeb526	SROB_0001310401	danio_rerio	ENSDARG00000017617	taenia_asiatica_prjna299871	TASs00018g03341	teladorsagia_circumcincta_prjna72569	TELCIR_01600			echinostoma_caproni_prjeb1207	ECPE_0000217701	haemonchus_contortus_prjeb506	HCOI00395400	crassostrea_gigas	CGI_10004131	angiostrongylus_cantonensis_prjeb493	ACAC_0000774901	macrostomum_lignano_prjna284736	maker-uti_cns_0001539-snap-gene-0.33	echinococcus_multilocularis_prjeb122	EmuJ_001173900	toxocara_canis_prjeb533	TCNE_0000246801	toxocara_canis_prjeb533	TCNE_0000246801	crassostrea_gigas	CGI_10025377	echinostoma_caproni_prjeb1207
	teladorsagia_circumcincta_prjna72569	TELCIR_25492			teladorsagia_circumcincta_prjna72569	TELCIR_20281	teladorsagia_circumcincta_prjna72569	TELCIR_20281	angiostrongylus_costaricensis_prjeb494	ACOC_0000429901	crassostrea_gigas	CGI_10015638	thelazia_callipaeda_prjeb1205	TCLT_0000137401	ciona_intestinalis	ENSCING00000001122	ancylostoma_ceylanicum_prjna72583	ANCCEY_00809	ancylostoma_caninum_prjna72585	ANCCAN_03234	schistocephalus_solidus_prjeb527	SSLN_0000937001	ancylostoma_duodenale_prjna72581	ANCDUO_02599	taenia_asiatica_prjna299871	TASs00043g05080	haemonchus_contortus_prjeb506	HCOI02085500			steinernema_carpocapsae_prjna202318	L596_g11416	haemonchus_contortus_prjna205202	maker-scaffold253-augustus-gene-0.14	ciona_intestinalis	ENSCING00000005868	echinostoma_caproni_prjeb1207	ECPE_0001193701	macrostomum_lignano_prjna284736	maker-uti_cns_0009189-snap-gene-0.3	hymenolepis_nana_prjeb508	HNAJ_0000282901	toxocara_canis_prjeb533	TCNE_0001068201	toxocara_canis_prjeb533	TCNE_0001068201	crassostrea_gigas	CGI_10005266	steinernema_carpocapsae_prjna202318
	trichuris_muris_prjeb126	TMUE_s0223000100			haemonchus_contortus_prjeb506	HCOI00507500	haemonchus_contortus_prjeb506	HCOI00507500	capitella_teleta	CapteG172402	ciona_intestinalis	ENSCING00000007614	thelazia_callipaeda_prjeb1205	TCLT_0000301701	teladorsagia_circumcincta_prjna72569	TELCIR_24847	crassostrea_gigas	CGI_10027540	ancylostoma_caninum_prjna72585	ANCCAN_09565	opisthorchis_viverrini_prjna222628	T265_02325	elaeophora_elaphi_prjeb502	EEL_0000920801	taenia_asiatica_prjna299871	TASs00043g05097	haemonchus_contortus_prjna205202	snap-scaffold10198-abinit-gene-0.7			steinernema_carpocapsae_prjna202318	L596_g4299	mesocestoides_corti_prjeb510	MCOS_0000401001	teladorsagia_circumcincta_prjna72569	TELCIR_22551	steinernema_carpocapsae_prjna202318	L596_g1456	macrostomum_lignano_prjna284736	maker-uti_cns_0010844-snap-gene-0.3	hymenolepis_nana_prjeb508	HNAJ_0000576201	toxocara_canis_prjeb533	TCNE_0001274201	toxocara_canis_prjeb533	TCNE_0001274201	ciona_intestinalis	ENSCING00000001164	ancylostoma_ceylanicum_prjna231479
					haemonchus_contortus_prjeb506	HCOI01674200	haemonchus_contortus_prjeb506	HCOI01674200	romanomermis_culicivorax_prjeb1358	nRc.2.0.1.g43383	ciona_intestinalis	ENSCING00000015045	thelazia_callipaeda_prjeb1205	TCLT_0000313901	haemonchus_contortus_prjeb506	HCOI02114300	ciona_intestinalis	ENSCING00000000596	ancylostoma_caninum_prjna72585	ANCCAN_03795	taenia_asiatica_prjeb532	TASK_0000494101	caenorhabditis_elegans_prjna13758	WBGene00007435	taenia_asiatica_prjna299871	TASs00043g05098	mesocestoides_corti_prjeb510	MCOS_0000932001			ancylostoma_ceylanicum_prjna231479	Acey_s0028.g1682	angiostrongylus_costaricensis_prjeb494	ACOC_0000308401	teladorsagia_circumcincta_prjna72569	TELCIR_00602	ancylostoma_ceylanicum_prjna231479	Acey_s0062.g3385	macrostomum_lignano_prjna284736	maker-uti_cns_0011259-snap-gene-0.5	nematostella_vectensis	NEMVEDRAFT_v1g228981	toxocara_canis_prjeb533	TCNE_0001391801	toxocara_canis_prjeb533	TCNE_0001391801	teladorsagia_circumcincta_prjna72569	TELCIR_03327	ancylostoma_ceylanicum_prjna231479
					haemonchus_contortus_prjna205202	maker-C465351-augustus-gene-0.5	haemonchus_contortus_prjna205202	maker-C465351-augustus-gene-0.5	schistosoma_curassoni_prjeb519	SCUD_0000635301	teladorsagia_circumcincta_prjna72569	TELCIR_02329	thelazia_callipaeda_prjeb1205	TCLT_0000823601	haemonchus_contortus_prjna205202	maker-C408877-snap-gene-0.3	teladorsagia_circumcincta_prjna72569	TELCIR_22044	ancylostoma_caninum_prjna72585	ANCCAN_23952	taenia_asiatica_prjna299871	TASs00004g01226	spirometra_erinaceieuropaei_prjeb1202	SPER_0002644301	taenia_asiatica_prjna299871	TASs00043g05103	angiostrongylus_costaricensis_prjeb494	ACOC_0000807901			ancylostoma_ceylanicum_prjna72583	ANCCEY_07290	capitella_teleta	CapteG106603	teladorsagia_circumcincta_prjna72569	TELCIR_00603	ancylostoma_ceylanicum_prjna72583	ANCCEY_08106	macrostomum_lignano_prjna284736	maker-uti_cns_0013198-snap-gene-0.1	nematostella_vectensis	NEMVEDRAFT_v1g163024	toxocara_canis_prjna248777	Tcan_06106	toxocara_canis_prjna248777	Tcan_06106	haemonchus_contortus_prjeb506	HCOI01966400	ancylostoma_ceylanicum_prjna72583
					mesocestoides_corti_prjeb510	MCOS_0000583601	mesocestoides_corti_prjeb510	MCOS_0000583601	schistosoma_curassoni_prjeb519	SCUD_0001450701	teladorsagia_circumcincta_prjna72569	TELCIR_17075	ancylostoma_caninum_prjna72585	ANCCAN_05342	haemonchus_contortus_prjna205202	maker-scaffold19639-snap-gene-0.30	haemonchus_contortus_prjeb506	HCOI00113500	ancylostoma_caninum_prjna72585	ANCCAN_15068	trichobilharzia_regenti_prjeb4662	TRE_0000558801	pristionchus_exspectatus_prjeb6009	scaffold6-EXSNAP2012.149	taenia_asiatica_prjna299871	TASs00043g05104	capitella_teleta	CapteG161579			crassostrea_gigas	CGI_10026385	romanomermis_culicivorax_prjeb1358	nRc.2.0.1.g47424	haemonchus_contortus_prjeb506	HCOI00020600	ancylostoma_ceylanicum_prjna72583	ANCCEY_08105	macrostomum_lignano_prjna284736	maker-uti_cns_0034362-snap-gene-0.2	schistosoma_rodhaini_prjeb526	SROB_0000203201	toxocara_canis_prjna248777	Tcan_15041	toxocara_canis_prjna248777	Tcan_15041	haemonchus_contortus_prjna205202	snap-scaffold5322-abinit-gene-0.1	crassostrea_gigas
					angiostrongylus_costaricensis_prjeb494	ACOC_0000881801	angiostrongylus_costaricensis_prjeb494	ACOC_0000881801	schistosoma_curassoni_prjeb519	SCUD_0001565901	haemonchus_contortus_prjeb506	HCOI01575300	toxocara_canis_prjeb533	TCNE_0000535401	mesocestoides_corti_prjeb510	MCOS_0000589301	mesocestoides_corti_prjeb510	MCOS_0000811801	ancylostoma_caninum_prjna72585	ANCCAN_00525	trichobilharzia_regenti_prjeb4662	TRE_0000567201	steinernema_feltiae_prjna204661	L889_g20193	taenia_asiatica_prjna299871	TASs00059g05915	romanomermis_culicivorax_prjeb1358	nRc.2.0.1.g13208			ciona_intestinalis	ENSCING00000007115	schistosoma_curassoni_prjeb519	SCUD_0001242001	haemonchus_contortus_prjeb506	HCOI01313900	crassostrea_gigas	CGI_10012206	schistosoma_mansoni_prjea36577	Smp_146430	schistosoma_rodhaini_prjeb526	SROB_0000937301	angiostrongylus_cantonensis_prjeb493	ACAC_0000488701	angiostrongylus_cantonensis_prjeb493	ACAC_0000488701	mesocestoides_corti_prjeb510	MCOS_0000588401	ciona_intestinalis
					angiostrongylus_costaricensis_prjeb494	ACOC_0000881901	angiostrongylus_costaricensis_prjeb494	ACOC_0000881901	oesophagostomum_dentatum_prjna72579	OESDEN_07773	haemonchus_contortus_prjeb506	HCOI01845400	toxocara_canis_prjeb533	TCNE_0001748801	angiostrongylus_costaricensis_prjeb494	ACOC_0000550701	angiostrongylus_costaricensis_prjeb494	ACOC_0000443601	ancylostoma_caninum_prjna72585	ANCCAN_23294	trichobilharzia_regenti_prjeb4662	TRE_0001913501	onchocerca_flexuosa_prjeb512	OFLC_0000248601	taenia_asiatica_prjna299871	TASs00059g05917	schistosoma_curassoni_prjeb519	SCUD_0000974301			teladorsagia_circumcincta_prjna72569	TELCIR_15047	oesophagostomum_dentatum_prjna72579	OESDEN_01943	haemonchus_contortus_prjeb506	HCOI01346700	ciona_intestinalis	ENSCING00000001945	schistosoma_mansoni_prjea36577	Smp_153110	taenia_saginata_prjna71493	TSAs00012g02735	angiostrongylus_cantonensis_prjeb493	ACAC_0001119401	angiostrongylus_cantonensis_prjeb493	ACAC_0001119401	angiostrongylus_costaricensis_prjeb494	ACOC_0001202301	teladorsagia_circumcincta_prjna72569
					capitella_teleta	CapteG217649	capitella_teleta	CapteG217649	danio_rerio	ENSDARG00000071506	haemonchus_contortus_prjna205202	augustus-scaffold17946-abinit-gene-0.0	toxocara_canis_prjna248777	Tcan_09141	capitella_teleta	CapteG228164	capitella_teleta	CapteG154984	toxocara_canis_prjeb533	TCNE_0001304601	taenia_saginata_prjna71493	TSAs00003g01130	meloidogyne_floridensis_prjeb6016	genemark-nMf.1.1.scaf03711-processed-gene-0.1	taenia_asiatica_prjna299871	TASs00059g05922	oesophagostomum_dentatum_prjna72579	OESDEN_25108			teladorsagia_circumcincta_prjna72569	TELCIR_13885	ditylenchus_destructor_prjna312427	Dd_04365	haemonchus_contortus_prjeb506	HCOI01853600	teladorsagia_circumcincta_prjna72569	TELCIR_24892	schistosoma_margrebowiei_prjeb522	SMRZ_0001765401	gyrodactylus_salaris_prjna244375	snap_masked-scf7180006953402-processed-gene-0.21	angiostrongylus_cantonensis_prjeb493	ACAC_0001363401	angiostrongylus_cantonensis_prjeb493	ACAC_0001363401	capitella_teleta	CapteG171012	teladorsagia_circumcincta_prjna72569
					romanomermis_culicivorax_prjeb1358	nRc.2.0.1.g02826	romanomermis_culicivorax_prjeb1358	nRc.2.0.1.g02826	ancylostoma_duodenale_prjna72581	ANCDUO_21132	haemonchus_contortus_prjna205202	maker-scaffold19164-snap-gene-0.6	toxocara_canis_prjna248777	Tcan_06822	capitella_teleta	CapteG205416	romanomermis_culicivorax_prjeb1358	nRc.2.0.1.g15458	toxocara_canis_prjeb533	TCNE_0001864501	taenia_solium_prjna170813	TsM_000025800	steinernema_glaseri_prjna204943	L893_g29273	taenia_asiatica_prjna299871	TASs00074g06526	oesophagostomum_dentatum_prjna72579	OESDEN_10029			haemonchus_contortus_prjeb506	HCOI01496100	hymenolepis_diminuta_prjeb507	HDID_0001074601	haemonchus_contortus_prjeb506	HCOI01962300	teladorsagia_circumcincta_prjna72569	TELCIR_15647	schistosoma_mattheei_prjeb523	SMTD_0001544901	clonorchis_sinensis_prjda72781	csin112585	echinostoma_caproni_prjeb1207	ECPE_0000659301	echinostoma_caproni_prjeb1207	ECPE_0000659301	romanomermis_culicivorax_prjeb1358	nRc.2.0.1.g44886	teladorsagia_circumcincta_prjna72569
					schistosoma_curassoni_prjeb519	SCUD_0000274401	schistosoma_curassoni_prjeb519	SCUD_0000274401	elaeophora_elaphi_prjeb502	EEL_0000178301	mesocestoides_corti_prjeb510	MCOS_0000901501	angiostrongylus_cantonensis_prjeb493	ACAC_0000174401	romanomermis_culicivorax_prjeb1358	nRc.2.0.1.g03188	schistosoma_curassoni_prjeb519	SCUD_0000156801	toxocara_canis_prjna248777	Tcan_10567	hydatigera_taeniaeformis_prjeb534	TTAC_0000809001	cylicostephanus_goldi_prjeb498	CGOC_0001199601	taenia_asiatica_prjna299871	TASs00079g06725	ditylenchus_destructor_prjna312427	Dd_10457			haemonchus_contortus_prjna205202	maker-C472057-augustus-gene-1.9	hymenolepis_diminuta_prjeb507	HDID_0001115201	haemonchus_contortus_prjna205202	maker-C372921-augustus-gene-0.2	teladorsagia_circumcincta_prjna72569	TELCIR_07812	dracunculus_medinensis_prjeb500	DME_0000243401	schistocephalus_solidus_prjeb527	SSLN_0000891001	steinernema_carpocapsae_prjna202318	L596_g22431	steinernema_carpocapsae_prjna202318	L596_g22431	schistosoma_curassoni_prjeb519	SCUD_0001470201	haemonchus_contortus_prjeb506
					oesophagostomum_dentatum_prjna72579	OESDEN_23108	oesophagostomum_dentatum_prjna72579	OESDEN_23108	caenorhabditis_elegans_prjna13758	WBGene00001627	angiostrongylus_costaricensis_prjeb494	ACOC_0000567901	echinostoma_caproni_prjeb1207	ECPE_0000747201	schistosoma_curassoni_prjeb519	SCUD_0000165301	schistosoma_curassoni_prjeb519	SCUD_0001257001	toxocara_canis_prjna248777	Tcan_10561			echinococcus_granulosus_prjeb121	EgrG_001181400	taenia_asiatica_prjna299871	TASs00206g09110	hymenolepis_diminuta_prjeb507	HDID_0000183901			mesocestoides_corti_prjeb510	MCOS_0000372201	danio_rerio	ENSDARG00000025094	haemonchus_contortus_prjna205202	maker-scaffold481-augustus-gene-0.16	teladorsagia_circumcincta_prjna72569	TELCIR_26049	dracunculus_medinensis_prjeb500	DME_0000243501	taenia_solium_prjna170813	TsM_000148700	steinernema_carpocapsae_prjna202318	L596_g876	steinernema_carpocapsae_prjna202318	L596_g876	oesophagostomum_dentatum_prjna72579	OESDEN_20751	haemonchus_contortus_prjna205202
					ditylenchus_destructor_prjna312427	Dd_13718	ditylenchus_destructor_prjna312427	Dd_13718	parascaris_equorum_prjeb514	PEQ_0000415501	capitella_teleta	CapteG171855	steinernema_carpocapsae_prjna202318	L596_g17197	schistosoma_curassoni_prjeb519	SCUD_0000172101	oesophagostomum_dentatum_prjna72579	OESDEN_14958	angiostrongylus_cantonensis_prjeb493	ACAC_0000956001			meloidogyne_hapla_prjna29083	MhA1_Contig168.frz3.fgene4	taenia_asiatica_prjna299871	TASs00232g09300	drosophila_melanogaster	FBgn0030645			mesocestoides_corti_prjeb510	MCOS_0000467101	ancylostoma_duodenale_prjna72581	ANCDUO_05581	mesocestoides_corti_prjeb510	MCOS_0000691901	haemonchus_contortus_prjeb506	HCOI01614100	schmidtea_mediterranea_prjna12585	mk4.001916.02	hydatigera_taeniaeformis_prjeb534	TTAC_0000540801	ancylostoma_ceylanicum_prjna231479	Acey_s0024.g924	ancylostoma_ceylanicum_prjna231479	Acey_s0024.g924	oesophagostomum_dentatum_prjna72579	OESDEN_18170	haemonchus_contortus_prjna205202
					hymenolepis_diminuta_prjeb507	HDID_0000955801	hymenolepis_diminuta_prjeb507	HDID_0000955801	spirometra_erinaceieuropaei_prjeb1202	SPER_0003112301	romanomermis_culicivorax_prjeb1358	nRc.2.0.1.g34915	steinernema_carpocapsae_prjna202318	L596_g27040	schistosoma_curassoni_prjeb519	SCUD_0000455201	ditylenchus_destructor_prjna312427	Dd_02940	angiostrongylus_cantonensis_prjeb493	ACAC_0000999701			meloidogyne_hapla_prjna29083	MhA1_Contig168.frz3.gene43	taenia_asiatica_prjna299871	TASs00241g09386	danio_rerio	ENSDARG00000103093			angiostrongylus_costaricensis_prjeb494	ACOC_0001219001	elaeophora_elaphi_prjeb502	EEL_0000166701	angiostrongylus_costaricensis_prjeb494	ACOC_0001301701	haemonchus_contortus_prjeb506	HCOI02168700	schistosoma_rodhaini_prjeb526	SROB_0000867201	hydatigera_taeniaeformis_prjeb534	TTAC_0001094801	ancylostoma_ceylanicum_prjna231479	Acey_s0344.g3089	ancylostoma_ceylanicum_prjna231479	Acey_s0344.g3089	oesophagostomum_dentatum_prjna72579	OESDEN_16682	haemonchus_contortus_prjna205202
					drosophila_melanogaster	FBgn0011740	drosophila_melanogaster	FBgn0011740	pristionchus_exspectatus_prjeb6009	scaffold18-EXSNAP2012.86	schistosoma_curassoni_prjeb519	SCUD_0001112901	ancylostoma_ceylanicum_prjna231479	Acey_s0010.g854	oesophagostomum_dentatum_prjna72579	OESDEN_22704	hymenolepis_diminuta_prjeb507	HDID_0000692601	echinostoma_caproni_prjeb1207	ECPE_0001062401			fasciola_hepatica_prjeb6687	BN1106_s384B000400	taenia_asiatica_prjna299871	TASs01095g11860	elaeophora_elaphi_prjeb502	EEL_0000673201			capitella_teleta	CapteG227995	caenorhabditis_elegans_prjna13758	WBGene00008148	capitella_teleta	CapteG153442	haemonchus_contortus_prjna205202	maker-scaffold17774-snap-gene-0.4	clonorchis_sinensis_prjda72781	csin107807	opisthorchis_viverrini_prjna222628	T265_00043	ancylostoma_ceylanicum_prjna72583	ANCCEY_01908	ancylostoma_ceylanicum_prjna72583	ANCCEY_01908	oesophagostomum_dentatum_prjna72579	OESDEN_18398	haemonchus_contortus_prjna205202
					danio_rerio	ENSDARG00000102200	danio_rerio	ENSDARG00000102200	steinernema_feltiae_prjna204661	L889_g16979	oesophagostomum_dentatum_prjna72579	OESDEN_04500	ancylostoma_ceylanicum_prjna72583	ANCCEY_01610	oesophagostomum_dentatum_prjna72579	OESDEN_09671	drosophila_melanogaster	FBgn0037279	steinernema_carpocapsae_prjna202318	L596_g24508			fasciola_hepatica_prjna179522	D915_01762	taenia_asiatica_prjna299871	TASs01247g12055	caenorhabditis_elegans_prjna13758	WBGene00019725			capitella_teleta	CapteG95862	spirometra_erinaceieuropaei_prjeb1202	SPER_0001898101	romanomermis_culicivorax_prjeb1358	nRc.2.0.1.g05605	haemonchus_contortus_prjna205202	maker-scaffold18814-snap-gene-0.17	schistocephalus_solidus_prjeb527	SSLN_0000090001	protopolystoma_xenopodis_prjeb1201	PXEA_0000997801	ancylostoma_ceylanicum_prjna72583	ANCCEY_00340	ancylostoma_ceylanicum_prjna72583	ANCCEY_00340	ditylenchus_destructor_prjna312427	Dd_04213	mesocestoides_corti_prjeb510
					danio_rerio	ENSDARG00000063101	danio_rerio	ENSDARG00000063101	onchocerca_flexuosa_prjeb512	OFLC_0001341801	ditylenchus_destructor_prjna312427	Dd_03005	crassostrea_gigas	CGI_10007726	ditylenchus_destructor_prjna312427	Dd_13001	danio_rerio	ENSDARG00000017658	steinernema_carpocapsae_prjna202318	L596_g24511			homo_sapiens	ENSG00000088035	taenia_asiatica_prjna299871	TASs01709g12450	parascaris_equorum_prjeb514	PEQ_0000021201			capitella_teleta	CapteG157488	pristionchus_exspectatus_prjeb6009	scaffold79-EXSNAP2012.28	romanomermis_culicivorax_prjeb1358	nRc.2.0.1.g05606	mesocestoides_corti_prjeb510	MCOS_0000020101	schistocephalus_solidus_prjeb527	SSLN_0000168001			crassostrea_gigas	CGI_10027842	crassostrea_gigas	CGI_10027842	hymenolepis_diminuta_prjeb507	HDID_0000382901	angiostrongylus_costaricensis_prjeb494
					ancylostoma_duodenale_prjna72581	ANCDUO_10050	ancylostoma_duodenale_prjna72581	ANCDUO_10050	steinernema_glaseri_prjna204943	L893_g27849	hymenolepis_diminuta_prjeb507	HDID_0000111901	ciona_intestinalis	ENSCING00000001560	hymenolepis_diminuta_prjeb507	HDID_0000474601	ancylostoma_duodenale_prjna72581	ANCDUO_16333	steinernema_carpocapsae_prjna202318	L596_g5945			dirofilaria_immitis_prjeb1797	nDi.2.2.2.g00285	taenia_asiatica_prjna299871	TASs02731g12912	pristionchus_exspectatus_prjeb6009	scaffold38-EXSNAP2012.7			romanomermis_culicivorax_prjeb1358	nRc.2.0.1.g00984	steinernema_feltiae_prjna204661	L889_g25445	schistosoma_curassoni_prjeb519	SCUD_0000894001	angiostrongylus_costaricensis_prjeb494	ACOC_0000789001	schistocephalus_solidus_prjeb527	SSLN_0000412601			ciona_intestinalis	ENSCING00000007191	ciona_intestinalis	ENSCING00000007191	drosophila_melanogaster	FBgn0032477	capitella_teleta
					ancylostoma_duodenale_prjna72581	ANCDUO_27787	ancylostoma_duodenale_prjna72581	ANCDUO_27787	steinernema_glaseri_prjna204943	L893_g27850	drosophila_melanogaster	FBgn0035978	teladorsagia_circumcincta_prjna72569	TELCIR_08479	drosophila_melanogaster	FBgn0003076	elaeophora_elaphi_prjeb502	EEL_0000059101	steinernema_carpocapsae_prjna202318	L596_g9753			meloidogyne_incognita_prjea28837	Minc07767	taenia_asiatica_prjna299871	TASs04174g13205	steinernema_feltiae_prjna204661	L889_g15256			schistosoma_curassoni_prjeb519	SCUD_0001111801	steinernema_feltiae_prjna204661	L889_g25446	oesophagostomum_dentatum_prjna72579	OESDEN_17554	capitella_teleta	CapteG179664	schistocephalus_solidus_prjeb527	SSLN_0000989201			ciona_intestinalis	ENSCING00000003313	ciona_intestinalis	ENSCING00000003313	danio_rerio	ENSDARG00000061061	romanomermis_culicivorax_prjeb1358
					ancylostoma_duodenale_prjna72581	ANCDUO_27605	ancylostoma_duodenale_prjna72581	ANCDUO_27605	cylicostephanus_goldi_prjeb498	CGOC_0001418601	danio_rerio	ENSDARG00000008200	haemonchus_contortus_prjeb506	HCOI01931800	danio_rerio	ENSDARG00000060745	elaeophora_elaphi_prjeb502	EEL_0000815301	ancylostoma_ceylanicum_prjna231479	Acey_s0041.g442			ixodes_scapularis	ISCW004503	taenia_asiatica_prjna299871	TASs04503g13225	onchocerca_flexuosa_prjeb512	OFLC_0000087101			oesophagostomum_dentatum_prjna72579	OESDEN_11033	onchocerca_flexuosa_prjeb512	OFLC_0001500901	oesophagostomum_dentatum_prjna72579	OESDEN_18024	romanomermis_culicivorax_prjeb1358	nRc.2.0.1.g04645	schistocephalus_solidus_prjeb527	SSLN_0001069701			ciona_intestinalis	ENSCING00000003814	ciona_intestinalis	ENSCING00000003814	ancylostoma_duodenale_prjna72581	ANCDUO_10890	schistosoma_curassoni_prjeb519
					elaeophora_elaphi_prjeb502	EEL_0000791801	elaeophora_elaphi_prjeb502	EEL_0000791801	fasciola_hepatica_prjeb6687	BN1106_s243B000415	danio_rerio	ENSDARG00000005578	haemonchus_contortus_prjna205202	maker-C463031-snap-gene-0.5	danio_rerio	ENSDARG00000013561	caenorhabditis_elegans_prjna13758	WBGene00016583	ancylostoma_ceylanicum_prjna231479	Acey_s0067.g88			schistosoma_japonicum_prjea34885	Sjp_0037030	taenia_asiatica_prjna299871	TASs04690g13242	meloidogyne_floridensis_prjeb6016	genemark-nMf.1.1.scaf00090-processed-gene-0.11			ditylenchus_destructor_prjna312427	Dd_11313	meloidogyne_floridensis_prjeb6016	snap_masked-nMf.1.1.scaf22741-processed-gene-0.2	oesophagostomum_dentatum_prjna72579	OESDEN_19555	romanomermis_culicivorax_prjeb1358	nRc.2.0.1.g04649	schistocephalus_solidus_prjeb527	SSLN_0001422201			ciona_intestinalis	ENSCING00000003956	ciona_intestinalis	ENSCING00000003956	ancylostoma_duodenale_prjna72581	ANCDUO_24850	oesophagostomum_dentatum_prjna72579
					caenorhabditis_elegans_prjna13758	WBGene00010284	caenorhabditis_elegans_prjna13758	WBGene00010284	fasciola_hepatica_prjna179522	D915_01604	ancylostoma_duodenale_prjna72581	ANCDUO_12916	angiostrongylus_costaricensis_prjeb494	ACOC_0000658801	ancylostoma_duodenale_prjna72581	ANCDUO_21119	parascaris_equorum_prjeb514	PEQ_0000766401	ancylostoma_ceylanicum_prjna231479	Acey_s0220.g2498			caenorhabditis_japonica_prjna12591	WBGene00124530	echinostoma_caproni_prjeb1207	ECPE_0000265701	steinernema_glaseri_prjna204943	L893_g5143			ditylenchus_destructor_prjna312427	Dd_12712	meloidogyne_floridensis_prjeb6016	snap_masked-nMf.1.1.scaf33449-processed-gene-0.2	oesophagostomum_dentatum_prjna72579	OESDEN_24629	romanomermis_culicivorax_prjeb1358	nRc.2.0.1.g04644	schistocephalus_solidus_prjeb527	SSLN_0001741501			ciona_intestinalis	ENSCING00000013296	ciona_intestinalis	ENSCING00000013296	elaeophora_elaphi_prjeb502	EEL_0000843701	oesophagostomum_dentatum_prjna72579
					parascaris_equorum_prjeb514	PEQ_0000661901	parascaris_equorum_prjeb514	PEQ_0000661901	homo_sapiens	ENSG00000167889	ancylostoma_duodenale_prjna72581	ANCDUO_23409	angiostrongylus_costaricensis_prjeb494	ACOC_0001013501	ancylostoma_duodenale_prjna72581	ANCDUO_06273	spirometra_erinaceieuropaei_prjeb1202	SPER_0001258301	ancylostoma_ceylanicum_prjna231479	Acey_s0533.g3058			caenorhabditis_japonica_prjna12591	WBGene00211326	mesocestoides_corti_prjeb510	MCOS_0000118401	echinococcus_granulosus_prjeb121	EgrG_000865200			hymenolepis_diminuta_prjeb507	HDID_0001000901	meloidogyne_floridensis_prjeb6016	augustus_masked-nMf.1.1.scaf14196-processed-gene-0.0	ditylenchus_destructor_prjna312427	Dd_09544	schistosoma_curassoni_prjeb519	SCUD_0000791001	trichoplax_adhaerens	TriadG61457			teladorsagia_circumcincta_prjna72569	TELCIR_19574	teladorsagia_circumcincta_prjna72569	TELCIR_19574	caenorhabditis_elegans_prjna13758	WBGene00013362	ditylenchus_destructor_prjna312427
					spirometra_erinaceieuropaei_prjeb1202	SPER_0000714001	spirometra_erinaceieuropaei_prjeb1202	SPER_0000714001	homo_sapiens	ENSG00000152127	elaeophora_elaphi_prjeb502	EEL_0000657201	capitella_teleta	CapteG149783	elaeophora_elaphi_prjeb502	EEL_0000763001	spirometra_erinaceieuropaei_prjeb1202	SPER_0003087301	ancylostoma_ceylanicum_prjna231479	Acey_s0616.g691			rhabditophanes_kr3021_prjeb1297	RSKR_0001101900	mesocestoides_corti_prjeb510	MCOS_0000118501	meloidogyne_hapla_prjna29083	MhA1_Contig618.frz3.gene15			drosophila_melanogaster	FBgn0035147	steinernema_glaseri_prjna204943	L893_g628	hymenolepis_diminuta_prjeb507	HDID_0000045201	oesophagostomum_dentatum_prjna72579	OESDEN_21035	opisthorchis_viverrini_prjna222628	T265_03047			teladorsagia_circumcincta_prjna72569	TELCIR_19266	teladorsagia_circumcincta_prjna72569	TELCIR_19266	parascaris_equorum_prjeb514	PEQ_0001026201	hymenolepis_diminuta_prjeb507
					spirometra_erinaceieuropaei_prjeb1202	SPER_0000855001	spirometra_erinaceieuropaei_prjeb1202	SPER_0000855001	dirofilaria_immitis_prjeb1797	nDi.2.2.2.g02658	caenorhabditis_elegans_prjna13758	WBGene00010665	romanomermis_culicivorax_prjeb1358	nRc.2.0.1.g21068	caenorhabditis_elegans_prjna13758	WBGene00019890	pristionchus_exspectatus_prjeb6009	scaffold269-EXSNAP2012.3	ancylostoma_ceylanicum_prjna72583	ANCCEY_12933			diphyllobothrium_latum_prjeb1206	DILT_0001957301	mesocestoides_corti_prjeb510	MCOS_0000233401	fasciola_hepatica_prjeb6687	BN1106_s429B000289			danio_rerio	ENSDARG00000002401	cylicostephanus_goldi_prjeb498	CGOC_0000270201	drosophila_melanogaster	FBgn0261445	oesophagostomum_dentatum_prjna72579	OESDEN_05877					teladorsagia_circumcincta_prjna72569	TELCIR_10870	teladorsagia_circumcincta_prjna72569	TELCIR_10870	pristionchus_exspectatus_prjeb6009	scaffold358-EXSNAP2012.10	drosophila_melanogaster
					pristionchus_exspectatus_prjeb6009	scaffold233-EXSNAP2012.10	pristionchus_exspectatus_prjeb6009	scaffold233-EXSNAP2012.10	schistosoma_japonicum_prjea34885	Sjp_0092620	parascaris_equorum_prjeb514	PEQ_0000709001	schistosoma_curassoni_prjeb519	SCUD_0001591001	parascaris_equorum_prjeb514	PEQ_0000084601	steinernema_feltiae_prjna204661	L889_g12198	ancylostoma_ceylanicum_prjna72583	ANCCEY_15076			loa_loa_prjna246086	EN70_7266	mesocestoides_corti_prjeb510	MCOS_0000296201	fasciola_hepatica_prjna179522	D915_03384			ancylostoma_duodenale_prjna72581	ANCDUO_10274	echinococcus_granulosus_prjeb121	EgrG_001033900	danio_rerio	ENSDARG00000019838	ditylenchus_destructor_prjna312427	Dd_00912					teladorsagia_circumcincta_prjna72569	TELCIR_07034	teladorsagia_circumcincta_prjna72569	TELCIR_07034	steinernema_feltiae_prjna204661	L889_g25556	danio_rerio
					pristionchus_exspectatus_prjeb6009	scaffold233-EXSNAP2012.11	pristionchus_exspectatus_prjeb6009	scaffold233-EXSNAP2012.11	caenorhabditis_japonica_prjna12591	WBGene00121026	spirometra_erinaceieuropaei_prjeb1202	SPER_0001085001	oesophagostomum_dentatum_prjna72579	OESDEN_25358	parascaris_equorum_prjeb514	PEQ_0001042101	steinernema_feltiae_prjna204661	L889_g16715	ancylostoma_ceylanicum_prjna72583	ANCCEY_03563			loa_loa_prjna60051	LOAG_04032	mesocestoides_corti_prjeb510	MCOS_0000296301	homo_sapiens	ENSG00000172339			ancylostoma_duodenale_prjna72581	ANCDUO_25953	echinococcus_granulosus_prjna182977	EGR_02903	ancylostoma_duodenale_prjna72581	ANCDUO_25915	hymenolepis_diminuta_prjeb507	HDID_0000495701					haemonchus_contortus_prjeb506	HCOI00384000	haemonchus_contortus_prjeb506	HCOI00384000	onchocerca_flexuosa_prjeb512	OFLC_0000866301	ancylostoma_duodenale_prjna72581
					steinernema_feltiae_prjna204661	L889_g3660	steinernema_feltiae_prjna204661	L889_g3660	macrostomum_lignano_prjna284736	maker-uti_cns_0000323-snap-gene-1.11	spirometra_erinaceieuropaei_prjeb1202	SPER_0002083701	oesophagostomum_dentatum_prjna72579	OESDEN_14878	spirometra_erinaceieuropaei_prjeb1202	SPER_0001924501	steinernema_feltiae_prjna204661	L889_g22484	ancylostoma_ceylanicum_prjna72583	ANCCEY_02943			ascaris_lumbricoides_prjeb4950	ALUE_0000772601	mesocestoides_corti_prjeb510	MCOS_0000408301	dirofilaria_immitis_prjeb1797	nDi.2.2.2.g04037			ancylostoma_duodenale_prjna72581	ANCDUO_13289	echinococcus_granulosus_prjna182977	EGR_02904	ancylostoma_duodenale_prjna72581	ANCDUO_16258	hymenolepis_diminuta_prjeb507	HDID_0000495801					haemonchus_contortus_prjeb506	HCOI00384100	haemonchus_contortus_prjeb506	HCOI00384100	onchocerca_flexuosa_prjeb512	OFLC_0001327701	ancylostoma_duodenale_prjna72581
					meloidogyne_floridensis_prjeb6016	genemark-nMf.1.1.scaf06565-processed-gene-0.1	meloidogyne_floridensis_prjeb6016	genemark-nMf.1.1.scaf06565-processed-gene-0.1	macrostomum_lignano_prjna284736	maker-uti_cns_0000873-snap-gene-1.10	spirometra_erinaceieuropaei_prjeb1202	SPER_0002555401	ditylenchus_destructor_prjna312427	Dd_04476	steinernema_feltiae_prjna204661	L889_g33002	steinernema_feltiae_prjna204661	L889_g22485	ancylostoma_ceylanicum_prjna72583	ANCCEY_11489			brugia_malayi_prjna10729	WBGene00234218	mesocestoides_corti_prjeb510	MCOS_0000414701	dirofilaria_immitis_prjeb1797	nDi.2.2.2.g04038			ancylostoma_duodenale_prjna72581	ANCDUO_27003	meloidogyne_hapla_prjna29083	MhA1_Contig1858.frz3.gene5	elaeophora_elaphi_prjeb502	EEL_0000603201	hymenolepis_diminuta_prjeb507	HDID_0000605001					haemonchus_contortus_prjeb506	HCOI00384200	haemonchus_contortus_prjeb506	HCOI00384200	meloidogyne_floridensis_prjeb6016	augustus_masked-nMf.1.1.scaf22821-processed-gene-0.0	ancylostoma_duodenale_prjna72581
					meloidogyne_floridensis_prjeb6016	snap_masked-nMf.1.1.scaf03972-processed-gene-0.5	meloidogyne_floridensis_prjeb6016	snap_masked-nMf.1.1.scaf03972-processed-gene-0.5	macrostomum_lignano_prjna284736	maker-uti_cns_0008791-snap-gene-0.2	pristionchus_exspectatus_prjeb6009	scaffold137-EXSNAP2012.10	ditylenchus_destructor_prjna312427	Dd_11410	steinernema_feltiae_prjna204661	L889_g33003	steinernema_feltiae_prjna204661	L889_g25873	ancylostoma_ceylanicum_prjna72583	ANCCEY_07696			schistosoma_mansoni_prjea36577	Smp_096910	mesocestoides_corti_prjeb510	MCOS_0000419301	meloidogyne_incognita_prjea28837	Minc10257			elaeophora_elaphi_prjeb502	EEL_0000379601	fasciola_hepatica_prjeb6687	BN1106_s482B000295	caenorhabditis_elegans_prjna13758	WBGene00005022	drosophila_melanogaster	FBgn0011336					haemonchus_contortus_prjeb506	HCOI01039900	haemonchus_contortus_prjeb506	HCOI01039900	meloidogyne_floridensis_prjeb6016	snap_masked-nMf.1.1.scaf26639-processed-gene-0.2	caenorhabditis_elegans_prjna13758
					meloidogyne_floridensis_prjeb6016	snap_masked-nMf.1.1.scaf03972-processed-gene-0.6	meloidogyne_floridensis_prjeb6016	snap_masked-nMf.1.1.scaf03972-processed-gene-0.6	ascaris_lumbricoides_prjeb4950	ALUE_0000386401	steinernema_feltiae_prjna204661	L889_g25157	hymenolepis_diminuta_prjeb507	HDID_0000946701	onchocerca_flexuosa_prjeb512	OFLC_0000393701	steinernema_feltiae_prjna204661	L889_g25874	ancylostoma_ceylanicum_prjna72583	ANCCEY_13568			schistosoma_margrebowiei_prjeb522	SMRZ_0001766501	mesocestoides_corti_prjeb510	MCOS_0000431701	ixodes_scapularis	ISCW021693			caenorhabditis_elegans_prjna13758	WBGene00008132	fasciola_hepatica_prjna179522	D915_14074	parascaris_equorum_prjeb514	PEQ_0000414001	danio_rerio	ENSDARG00000001890					haemonchus_contortus_prjeb506	HCOI01958800	haemonchus_contortus_prjeb506	HCOI01958800	steinernema_glaseri_prjna204943	L893_g5552	caenorhabditis_elegans_prjna13758
					steinernema_glaseri_prjna204943	L893_g10142	steinernema_glaseri_prjna204943	L893_g10142	brugia_malayi_prjna10729	WBGene00223215	steinernema_feltiae_prjna204661	L889_g33260	drosophila_melanogaster	FBgn0034521	onchocerca_flexuosa_prjeb512	OFLC_0000779701	steinernema_feltiae_prjna204661	L889_g540	crassostrea_gigas	CGI_10012049			schistosoma_mattheei_prjeb523	SMTD_0000058701	mesocestoides_corti_prjeb510	MCOS_0000446501	schistosoma_japonicum_prjea34885	Sjp_0094960			parascaris_equorum_prjeb514	PEQ_0000990301	homo_sapiens	ENSG00000134109	parascaris_equorum_prjeb514	PEQ_0001304701	ancylostoma_duodenale_prjna72581	ANCDUO_03309					haemonchus_contortus_prjna205202	augustus-C454645-abinit-gene-0.0	haemonchus_contortus_prjna205202	augustus-C454645-abinit-gene-0.0	steinernema_glaseri_prjna204943	L893_g5553	parascaris_equorum_prjeb514
					steinernema_glaseri_prjna204943	L893_g32996	steinernema_glaseri_prjna204943	L893_g32996	schistosoma_mansoni_prjea36577	Smp_040510	onchocerca_flexuosa_prjeb512	OFLC_0000370601	danio_rerio	ENSDARG00000012407	meloidogyne_floridensis_prjeb6016	maker-nMf.1.1.scaf14361-augustus-gene-0.3	onchocerca_flexuosa_prjeb512	OFLC_0000416301	crassostrea_gigas	CGI_10007106			dracunculus_medinensis_prjeb500	DME_0000548801	mesocestoides_corti_prjeb510	MCOS_0000455801	caenorhabditis_japonica_prjna12591	WBGene00131128			spirometra_erinaceieuropaei_prjeb1202	SPER_0000459501	dirofilaria_immitis_prjeb1797	nDi.2.2.2.g08969	spirometra_erinaceieuropaei_prjeb1202	SPER_0000189401	elaeophora_elaphi_prjeb502	EEL_0000112501					haemonchus_contortus_prjna205202	maker-C468703-snap-gene-0.7	haemonchus_contortus_prjna205202	maker-C468703-snap-gene-0.7	cylicostephanus_goldi_prjeb498	CGOC_0001375201	parascaris_equorum_prjeb514
					steinernema_glaseri_prjna204943	L893_g32998	steinernema_glaseri_prjna204943	L893_g32998	schistosoma_mansoni_prjea36577	Smp_144260	onchocerca_flexuosa_prjeb512	OFLC_0000923901	danio_rerio	ENSDARG00000036065	meloidogyne_floridensis_prjeb6016	maker-nMf.1.1.scaf25518-augustus-gene-0.3	onchocerca_flexuosa_prjeb512	OFLC_0001252901	ciona_intestinalis	ENSCING00000020522			schmidtea_mediterranea_prjna12585	mk4.000257.08	mesocestoides_corti_prjeb510	MCOS_0000457601	caenorhabditis_japonica_prjna12591	WBGene00184914			spirometra_erinaceieuropaei_prjeb1202	SPER_0002611201	meloidogyne_incognita_prjea28837	Minc08589	spirometra_erinaceieuropaei_prjeb1202	SPER_0001282001	caenorhabditis_elegans_prjna13758	WBGene00020437					haemonchus_contortus_prjna205202	maker-scaffold2343-snap-gene-0.5	haemonchus_contortus_prjna205202	maker-scaffold2343-snap-gene-0.5	cylicostephanus_goldi_prjeb498	CGOC_0001124401	spirometra_erinaceieuropaei_prjeb1202
					steinernema_glaseri_prjna204943	L893_g32999	steinernema_glaseri_prjna204943	L893_g32999	schistosoma_margrebowiei_prjeb522	SMRZ_0000597401	meloidogyne_floridensis_prjeb6016	augustus_masked-nMf.1.1.scaf21394-processed-gene-0.0	ancylostoma_duodenale_prjna72581	ANCDUO_01206	steinernema_glaseri_prjna204943	L893_g25758	meloidogyne_floridensis_prjeb6016	maker-nMf.1.1.scaf01702-augustus-gene-0.11	teladorsagia_circumcincta_prjna72569	TELCIR_07936			hymenolepis_microstoma_prjeb124	HmN_000060000	mesocestoides_corti_prjeb510	MCOS_0000471501	rhabditophanes_kr3021_prjeb1297	RSKR_0001138200			pristionchus_exspectatus_prjeb6009	scaffold58-EXSNAP2012.43	meloidogyne_incognita_prjea28837	Minc16321	spirometra_erinaceieuropaei_prjeb1202	SPER_0001574301	parascaris_equorum_prjeb514	PEQ_0000589201					haemonchus_contortus_prjna205202	maker-scaffold76-snap-gene-0.3	haemonchus_contortus_prjna205202	maker-scaffold76-snap-gene-0.3	echinococcus_granulosus_prjeb121	EgrG_000941900	pristionchus_exspectatus_prjeb6009
					echinococcus_granulosus_prjeb121	EgrG_000097600	echinococcus_granulosus_prjeb121	EgrG_000097600	schistosoma_margrebowiei_prjeb522	SMRZ_0000968401	meloidogyne_floridensis_prjeb6016	maker-nMf.1.1.scaf05799-augustus-gene-0.6	elaeophora_elaphi_prjeb502	EEL_0000037501	cylicostephanus_goldi_prjeb498	CGOC_0000177901	steinernema_glaseri_prjna204943	L893_g20044	teladorsagia_circumcincta_prjna72569	TELCIR_18578			mus_musculus	ENSMUSG00000073792	mesocestoides_corti_prjeb510	MCOS_0000475901	diphyllobothrium_latum_prjeb1206	DILT_0000395701			pristionchus_exspectatus_prjeb6009	scaffold645-EXSNAP2012.7	ixodes_scapularis	ISCW018514	spirometra_erinaceieuropaei_prjeb1202	SPER_0002940001	parascaris_equorum_prjeb514	PEQ_0001117001					mesocestoides_corti_prjeb510	MCOS_0000174601	mesocestoides_corti_prjeb510	MCOS_0000174601	echinococcus_granulosus_prjna182977	EGR_09477	steinernema_feltiae_prjna204661
					echinococcus_granulosus_prjna182977	EGR_08871	echinococcus_granulosus_prjna182977	EGR_08871	schistosoma_margrebowiei_prjeb522	SMRZ_0002346801	meloidogyne_floridensis_prjeb6016	augustus_masked-nMf.1.1.scaf20717-processed-gene-0.0	elaeophora_elaphi_prjeb502	EEL_0000397801	echinococcus_granulosus_prjeb121	EgrG_000943900	steinernema_glaseri_prjna204943	L893_g20047	teladorsagia_circumcincta_prjna72569	TELCIR_16754			steinernema_monticolum_prjna205067	L898_g27089	mesocestoides_corti_prjeb510	MCOS_0000487301	macrostomum_lignano_prjna284736	maker-uti_cns_0006626-snap-gene-0.6			steinernema_feltiae_prjna204661	L889_g10812	schistosoma_japonicum_prjea34885	Sjp_0072960	pristionchus_exspectatus_prjeb6009	scaffold516-EXSNAP2012.8	spirometra_erinaceieuropaei_prjeb1202	SPER_0000477001					mesocestoides_corti_prjeb510	MCOS_0000174701	mesocestoides_corti_prjeb510	MCOS_0000174701	meloidogyne_hapla_prjna29083	MhA1_Contig290.frz3.gene15	steinernema_feltiae_prjna204661
					meloidogyne_hapla_prjna29083	MhA1_Contig658.frz3.fgene2	meloidogyne_hapla_prjna29083	MhA1_Contig658.frz3.fgene2	schistosoma_mattheei_prjeb523	SMTD_0000984101	meloidogyne_floridensis_prjeb6016	snap_masked-nMf.1.1.scaf00824-processed-gene-0.12	elaeophora_elaphi_prjeb502	EEL_0000493301	echinococcus_granulosus_prjna182977	EGR_06188	steinernema_glaseri_prjna204943	L893_g20050	teladorsagia_circumcincta_prjna72569	TELCIR_01554			echinococcus_multilocularis_prjeb122	EmuJ_001181400	mesocestoides_corti_prjeb510	MCOS_0000496401	macrostomum_lignano_prjna284736	maker-uti_cns_0009023-snap-gene-0.2			steinernema_feltiae_prjna204661	L889_g22870	schistosoma_japonicum_prjea34885	Sjp_0072950	steinernema_feltiae_prjna204661	L889_g11380	spirometra_erinaceieuropaei_prjeb1202	SPER_0001246201					angiostrongylus_costaricensis_prjeb494	ACOC_0000312601	angiostrongylus_costaricensis_prjeb494	ACOC_0000312601	fasciola_hepatica_prjeb6687	BN1106_s626B000340	onchocerca_flexuosa_prjeb512
					fasciola_hepatica_prjeb6687	BN1106_s233B000264	fasciola_hepatica_prjeb6687	BN1106_s233B000265	schistosoma_mattheei_prjeb523	SMTD_0000992901	cylicostephanus_goldi_prjeb498	CGOC_0001464801	caenorhabditis_elegans_prjna13758	WBGene00001637	meloidogyne_hapla_prjna29083	MhA1_Contig1921.frz3.gene7	cylicostephanus_goldi_prjeb498	CGOC_0000279701	teladorsagia_circumcincta_prjna72569	TELCIR_15166			trichuris_muris_prjeb126	TMUE_s0132001300	mesocestoides_corti_prjeb510	MCOS_0000496901	macrostomum_lignano_prjna284736	maker-uti_cns_0009449-snap-gene-0.3			onchocerca_flexuosa_prjeb512	OFLC_0000484001	caenorhabditis_japonica_prjna12591	WBGene00176596	steinernema_feltiae_prjna204661	L889_g29452	spirometra_erinaceieuropaei_prjeb1202	SPER_0002432201					angiostrongylus_costaricensis_prjeb494	ACOC_0001235001	angiostrongylus_costaricensis_prjeb494	ACOC_0001235001	homo_sapiens	ENSG00000172269	onchocerca_flexuosa_prjeb512
					fasciola_hepatica_prjna179522	D915_06100	fasciola_hepatica_prjna179522	D915_06100	schistosoma_mattheei_prjeb523	SMTD_0001184401	cylicostephanus_goldi_prjeb498	CGOC_0001382901	caenorhabditis_elegans_prjna13758	WBGene00001638	fasciola_hepatica_prjeb6687	BN1106_s269B000233	cylicostephanus_goldi_prjeb498	CGOC_0000367001	teladorsagia_circumcincta_prjna72569	TELCIR_10383			syphacia_muris_prjeb524	SMUV_0000458401	mesocestoides_corti_prjeb510	MCOS_0000560201	loa_loa_prjna246086	EN70_117			meloidogyne_floridensis_prjeb6016	maker-nMf.1.1.scaf02334-augustus-gene-0.8	caenorhabditis_japonica_prjna12591	WBGene00178455	onchocerca_flexuosa_prjeb512	OFLC_0000146101	spirometra_erinaceieuropaei_prjeb1202	SPER_0003198801					angiostrongylus_costaricensis_prjeb494	ACOC_0001235101	angiostrongylus_costaricensis_prjeb494	ACOC_0001235101	dirofilaria_immitis_prjeb1797	nDi.2.2.2.g02582	meloidogyne_floridensis_prjeb6016
					homo_sapiens	ENSG00000112893	homo_sapiens	ENSG00000112893	schistosoma_mattheei_prjeb523	SMTD_0001316301	echinococcus_granulosus_prjeb121	EgrG_000843500	caenorhabditis_elegans_prjna13758	WBGene00001639	homo_sapiens	ENSG00000154330	echinococcus_granulosus_prjeb121	EgrG_001172900	haemonchus_contortus_prjeb506	HCOI00029500			hymenolepis_nana_prjeb508	HNAJ_0000998901	mesocestoides_corti_prjeb510	MCOS_0000733901	loa_loa_prjna60051	LOAG_00374			meloidogyne_floridensis_prjeb6016	augustus_masked-nMf.1.1.scaf03754-processed-gene-0.0	rhabditophanes_kr3021_prjeb1297	RSKR_0000177700	onchocerca_flexuosa_prjeb512	OFLC_0000292501	spirometra_erinaceieuropaei_prjeb1202	SPER_0003239001					capitella_teleta	CapteG170630	capitella_teleta	CapteG170630	meloidogyne_incognita_prjea28837	Minc04274	meloidogyne_floridensis_prjeb6016
					homo_sapiens	ENSG00000196547	homo_sapiens	ENSG00000196547	dracunculus_medinensis_prjeb500	DME_0000288901	echinococcus_granulosus_prjna182977	EGR_01474	parascaris_equorum_prjeb514	PEQ_0000855001	homo_sapiens	ENSG00000079739	echinococcus_granulosus_prjna182977	EGR_06148	haemonchus_contortus_prjeb506	HCOI00094600			trichinella_nativa_prjna179527	D917_09735	mesocestoides_corti_prjeb510	MCOS_0000881801	ascaris_lumbricoides_prjeb4950	ALUE_0000518701			meloidogyne_floridensis_prjeb6016	maker-nMf.1.1.scaf19225-snap-gene-0.4	diphyllobothrium_latum_prjeb1206	DILT_0000999701	meloidogyne_floridensis_prjeb6016	genemark-nMf.1.1.scaf05236-processed-gene-0.2	spirometra_erinaceieuropaei_prjeb1202	SPER_0003339501					capitella_teleta	CapteG219782	capitella_teleta	CapteG219782	meloidogyne_incognita_prjea28837	Minc11019	meloidogyne_floridensis_prjeb6016
					dirofilaria_immitis_prjeb1797	nDi.2.2.2.g05907	dirofilaria_immitis_prjeb1797	nDi.2.2.2.g05907	schmidtea_mediterranea_prjna12585	mk4.017106.01	meloidogyne_hapla_prjna29083	MhA1_Contig113.frz3.gene43	spirometra_erinaceieuropaei_prjeb1202	SPER_0000737301	dirofilaria_immitis_prjeb1797	nDi.2.2.2.g03501	echinococcus_granulosus_prjna182977	EGR_06149	haemonchus_contortus_prjeb506	HCOI00117800			trichinella_nativa_prjna257433	T02_8536	mesocestoides_corti_prjeb510	MCOS_0000902201	brugia_malayi_prjna10729	WBGene00225326			meloidogyne_floridensis_prjeb6016	maker-nMf.1.1.scaf12928-augustus-gene-0.5	macrostomum_lignano_prjna284736	maker-uti_cns_0004181-snap-gene-0.9	meloidogyne_floridensis_prjeb6016	augustus_masked-nMf.1.1.scaf00472-processed-gene-0.2	pristionchus_exspectatus_prjeb6009	scaffold527-EXSNAP2012.7					romanomermis_culicivorax_prjeb1358	nRc.2.0.1.g47710	romanomermis_culicivorax_prjeb1358	nRc.2.0.1.g47710	schistosoma_japonicum_prjea34885	Sjp_0056980	steinernema_glaseri_prjna204943
					meloidogyne_incognita_prjea28837	Minc02404	meloidogyne_incognita_prjea28837	Minc02404	schmidtea_mediterranea_prjna12585	mk4.007937.00	fasciola_hepatica_prjeb6687	BN1106_s244B000349	pristionchus_exspectatus_prjeb6009	scaffold226-EXSNAP2012.27	meloidogyne_incognita_prjea28837	Minc13473	meloidogyne_hapla_prjna29083	MhA1_Contig20.frz3.gene22	haemonchus_contortus_prjeb506	HCOI00225700			trichinella_nelsoni_prjna257433	T07_13448	mesocestoides_corti_prjeb510	MCOS_0000902301	brugia_malayi_prjna10729	WBGene00269269			steinernema_glaseri_prjna204943	L893_g2310	macrostomum_lignano_prjna284736	maker-uti_cns_0005162-snap-gene-0.6	steinernema_glaseri_prjna204943	L893_g10516	steinernema_feltiae_prjna204661	L889_g17809					romanomermis_culicivorax_prjeb1358	nRc.2.0.1.g15074	romanomermis_culicivorax_prjeb1358	nRc.2.0.1.g15074	caenorhabditis_japonica_prjna12591	WBGene00132902	echinococcus_granulosus_prjeb121
					meloidogyne_incognita_prjea28837	Minc02405	meloidogyne_incognita_prjea28837	Minc02405	mus_musculus	ENSMUSG00000043857	fasciola_hepatica_prjna179522	D915_12277	pristionchus_exspectatus_prjeb6009	scaffold43-EXSNAP2012.4	meloidogyne_incognita_prjea28837	Minc13474	fasciola_hepatica_prjeb6687	BN1106_s273B000155	haemonchus_contortus_prjeb506	HCOI00338700			nematostella_vectensis	NEMVEDRAFT_v1g165140	mesocestoides_corti_prjeb510	MCOS_0000950401	schistosoma_mansoni_prjea36577	Smp_045430			echinococcus_granulosus_prjeb121	EgrG_000984800	macrostomum_lignano_prjna284736	maker-uti_cns_0006094-snap-gene-0.2	cylicostephanus_goldi_prjeb498	CGOC_0000720601	onchocerca_flexuosa_prjeb512	OFLC_0000392201					romanomermis_culicivorax_prjeb1358	nRc.2.0.1.g44398	romanomermis_culicivorax_prjeb1358	nRc.2.0.1.g44398	caenorhabditis_japonica_prjna12591	WBGene00216824	echinococcus_granulosus_prjeb121
					ixodes_scapularis	ISCW018027	ixodes_scapularis	ISCW018027	mus_musculus	ENSMUSG00000036155	homo_sapiens	ENSG00000169764	steinernema_feltiae_prjna204661	L889_g16193	ixodes_scapularis	ISCW012586	fasciola_hepatica_prjna179522	D915_03739	haemonchus_contortus_prjeb506	HCOI00684000			nematostella_vectensis	NEMVEDRAFT_v1g48986	mesocestoides_corti_prjeb510	MCOS_0000950501	schistosoma_margrebowiei_prjeb522	SMRZ_0000739601			echinococcus_granulosus_prjna182977	EGR_02665	macrostomum_lignano_prjna284736	maker-uti_cns_0008069-snap-gene-0.3	echinococcus_granulosus_prjeb121	EgrG_001002900	onchocerca_flexuosa_prjeb512	OFLC_0000904101					romanomermis_culicivorax_prjeb1358	nRc.2.0.1.g37624	romanomermis_culicivorax_prjeb1358	nRc.2.0.1.g37624	rhabditophanes_kr3021_prjeb1297	RSKR_0000499300	echinococcus_granulosus_prjna182977
					caenorhabditis_japonica_prjna12591	WBGene00130225	caenorhabditis_japonica_prjna12591	WBGene00130225	steinernema_monticolum_prjna205067	L898_g19532	dirofilaria_immitis_prjeb1797	nDi.2.2.2.g00098	steinernema_feltiae_prjna204661	L889_g29190	schistosoma_japonicum_prjea34885	Sjp_0073670	homo_sapiens	ENSG00000173540	haemonchus_contortus_prjeb506	HCOI01441900			onchocerca_ochengi_prjeb1204	OOCN_0000869701	mesocestoides_corti_prjeb510	MCOS_0000950601	schistosoma_mattheei_prjeb523	SMTD_0000639101			meloidogyne_hapla_prjna29083	MhA1_Contig165.frz3.gene11	loa_loa_prjna246086	EN70_3106	echinococcus_granulosus_prjna182977	EGR_00886	meloidogyne_floridensis_prjeb6016	genemark-nMf.1.1.scaf03083-processed-gene-0.3					romanomermis_culicivorax_prjeb1358	nRc.2.0.1.g17718	romanomermis_culicivorax_prjeb1358	nRc.2.0.1.g17718	macrostomum_lignano_prjna284736	maker-uti_cns_0003102-snap-gene-0.9	meloidogyne_hapla_prjna29083
					rhabditophanes_kr3021_prjeb1297	RSKR_0000512400	rhabditophanes_kr3021_prjeb1297	RSKR_0000512400	syphacia_muris_prjeb524	SMUV_0000663001	meloidogyne_incognita_prjea28837	Minc01098	onchocerca_flexuosa_prjeb512	OFLC_0000016101	schistosoma_japonicum_prjea34885	Sjp_0116710	dirofilaria_immitis_prjeb1797	nDi.2.2.2.g02602	haemonchus_contortus_prjna205202	maker-C472111-snap-gene-1.9			onchocerca_ochengi_prjeb1809	nOo.2.0.1.g00913	mesocestoides_corti_prjeb510	MCOS_0000950701	dracunculus_medinensis_prjeb500	DME_0000006601			meloidogyne_hapla_prjna29083	MhA1_Contig1894.frz3.gene1	loa_loa_prjna60051	LOAG_18848	meloidogyne_hapla_prjna29083	MhA1_Contig1189.frz3.fgene3	steinernema_glaseri_prjna204943	L893_g13801					schistosoma_curassoni_prjeb519	SCUD_0000008501	schistosoma_curassoni_prjeb519	SCUD_0000008501	macrostomum_lignano_prjna284736	maker-uti_cns_0004856-snap-gene-0.3	fasciola_hepatica_prjeb6687
					rhabditophanes_kr3021_prjeb1297	RSKR_0000893600	rhabditophanes_kr3021_prjeb1297	RSKR_0000893600	trichinella_murrelli_prjna257433	T05_13748	meloidogyne_incognita_prjea28837	Minc03247	onchocerca_flexuosa_prjeb512	OFLC_0000626301	caenorhabditis_japonica_prjna12591	WBGene00127744	dirofilaria_immitis_prjeb1797	nDi.2.2.2.g07253	haemonchus_contortus_prjna205202	maker-scaffold17598-augustus-gene-0.7			pristionchus_pacificus_prjna12644	WBGene00100805	mesocestoides_corti_prjeb510	MCOS_0001001701	schmidtea_mediterranea_prjna12585	mk4.001668.05			fasciola_hepatica_prjeb6687	BN1106_s452B000152	ascaris_lumbricoides_prjeb4950	ALUE_0000776701	fasciola_hepatica_prjeb6687	BN1106_s513B000213	cylicostephanus_goldi_prjeb498	CGOC_0001399001					oesophagostomum_dentatum_prjna72579	OESDEN_24646	oesophagostomum_dentatum_prjna72579	OESDEN_24646	macrostomum_lignano_prjna284736	maker-uti_cns_0046612-snap-gene-0.8	fasciola_hepatica_prjna179522
					rhabditophanes_kr3021_prjeb1297	RSKR_0001133600	rhabditophanes_kr3021_prjeb1297	RSKR_0001133600	trichinella_nativa_prjna179527	D917_07929	meloidogyne_incognita_prjea28837	Minc14809	onchocerca_flexuosa_prjeb512	OFLC_0001164801	caenorhabditis_japonica_prjna12591	WBGene00214149	meloidogyne_incognita_prjea28837	Minc01660	haemonchus_contortus_prjna205202	maker-scaffold19100-snap-gene-2.37			brugia_pahangi_prjeb497	BPAG_0001404901	mesocestoides_corti_prjeb510	MCOS_0001004901	hymenolepis_microstoma_prjeb124	HmN_000407200			fasciola_hepatica_prjna179522	D915_10770	brugia_malayi_prjna10729	WBGene00223078	fasciola_hepatica_prjna179522	D915_03313	echinococcus_granulosus_prjeb121	EgrG_000181500					oesophagostomum_dentatum_prjna72579	OESDEN_10734	oesophagostomum_dentatum_prjna72579	OESDEN_10734	loa_loa_prjna246086	EN70_5218	fasciola_hepatica_prjna179522
					diphyllobothrium_latum_prjeb1206	DILT_0000414601	diphyllobothrium_latum_prjeb1206	DILT_0000414601	trichinella_nativa_prjna257433	T02_5238	ixodes_scapularis	ISCW020596	meloidogyne_floridensis_prjeb6016	maker-nMf.1.1.scaf02554-augustus-gene-0.5	rhabditophanes_kr3021_prjeb1297	RSKR_0000760300	meloidogyne_incognita_prjea28837	Minc03059	haemonchus_contortus_prjna205202	maker-scaffold4051-augustus-gene-0.7			globodera_pallida_prjeb123	GPLIN_001176200	mesocestoides_corti_prjeb510	MCOS_0001005001	mus_musculus	ENSMUSG00000039887			homo_sapiens	ENSG00000117308	schistosoma_mansoni_prjea36577	Smp_100120	fasciola_hepatica_prjna179522	D915_03312	echinococcus_granulosus_prjna182977	EGR_09983					oesophagostomum_dentatum_prjna72579	OESDEN_08410	oesophagostomum_dentatum_prjna72579	OESDEN_08410	loa_loa_prjna60051	LOAG_01182	homo_sapiens
					diphyllobothrium_latum_prjeb1206	DILT_0001553001	diphyllobothrium_latum_prjeb1206	DILT_0001553001	trichinella_nelsoni_prjna257433	T07_5555	schistosoma_japonicum_prjea34885	Sjp_0043990	meloidogyne_floridensis_prjeb6016	genemark-nMf.1.1.scaf03433-processed-gene-0.3	diphyllobothrium_latum_prjeb1206	DILT_0000991201	ixodes_scapularis	ISCW019597	angiostrongylus_costaricensis_prjeb494	ACOC_0000287301			strongyloides_papillosus_prjeb525	SPAL_0000640500	mesocestoides_corti_prjeb510	MCOS_0001009901	steinernema_monticolum_prjna205067	L898_g34551			dirofilaria_immitis_prjeb1797	nDi.2.2.2.g03254	schistosoma_margrebowiei_prjeb522	SMRZ_0002030501	homo_sapiens	ENSG00000109814	meloidogyne_hapla_prjna29083	MhA1_Contig707.frz3.gene2					oesophagostomum_dentatum_prjna72579	OESDEN_16530	oesophagostomum_dentatum_prjna72579	OESDEN_16530	ascaris_lumbricoides_prjeb4950	ALUE_0002034901	dirofilaria_immitis_prjeb1797
					macrostomum_lignano_prjna284736	maker-unitig_41470-snap-gene-0.2	macrostomum_lignano_prjna284736	maker-unitig_41470-snap-gene-0.2	nematostella_vectensis	NEMVEDRAFT_v1g201163	caenorhabditis_japonica_prjna12591	WBGene00122784	meloidogyne_floridensis_prjeb6016	maker-nMf.1.1.scaf01287-augustus-gene-0.8	macrostomum_lignano_prjna284736	maker-uti_cns_0000952-snap-gene-0.7	schistosoma_japonicum_prjea34885	Sjp_0006520	angiostrongylus_costaricensis_prjeb494	ACOC_0000289101			trichinella_papuae_prjna257433	T10_4111	mesocestoides_corti_prjeb510	MCOS_0001010001	echinococcus_multilocularis_prjeb122	EmuJ_000865200			meloidogyne_incognita_prjea28837	Minc18140	schistosoma_mattheei_prjeb523	SMTD_0001551601	dirofilaria_immitis_prjeb1797	nDi.2.2.2.g04870	fasciola_hepatica_prjeb6687	BN1106_s546B000526					ditylenchus_destructor_prjna312427	Dd_03710	ditylenchus_destructor_prjna312427	Dd_03710	ascaris_lumbricoides_prjeb4950	ALUE_0002304101	meloidogyne_incognita_prjea28837
					macrostomum_lignano_prjna284736	maker-uti_cns_0000242-snap-gene-2.9	macrostomum_lignano_prjna284736	maker-uti_cns_0000242-snap-gene-2.9	onchocerca_ochengi_prjeb1204	OOCN_0000498301	rhabditophanes_kr3021_prjeb1297	RSKR_0000237700	steinernema_glaseri_prjna204943	L893_g10301	macrostomum_lignano_prjna284736	maker-uti_cns_0003294-snap-gene-0.12	caenorhabditis_japonica_prjna12591	WBGene00122894	angiostrongylus_costaricensis_prjeb494	ACOC_0000320701			trichinella_patagoniensis_prjna257433	T12_14464	mesocestoides_corti_prjeb510	MCOS_0001035001	syphacia_muris_prjeb524	SMUV_0000208901			meloidogyne_incognita_prjea28837	Minc18399	schistosoma_mattheei_prjeb523	SMTD_0002183301	meloidogyne_incognita_prjea28837	Minc01312	fasciola_hepatica_prjna179522	D915_11190					ditylenchus_destructor_prjna312427	Dd_07188	ditylenchus_destructor_prjna312427	Dd_07188	brugia_malayi_prjna10729	WBGene00227203	schistosoma_japonicum_prjea34885
					macrostomum_lignano_prjna284736	maker-uti_cns_0000992-snap-gene-1.7	macrostomum_lignano_prjna284736	maker-uti_cns_0000992-snap-gene-1.7	onchocerca_ochengi_prjeb1809	nOo.2.0.1.g05544	rhabditophanes_kr3021_prjeb1297	RSKR_0000288700	steinernema_glaseri_prjna204943	L893_g12331	macrostomum_lignano_prjna284736	maker-uti_cns_0046372-snap-gene-0.10	caenorhabditis_japonica_prjna12591	WBGene00211716	angiostrongylus_costaricensis_prjeb494	ACOC_0000749301			haemonchus_placei_prjeb509	HPLM_0000051601	mesocestoides_corti_prjeb510	MCOS_0001045301	hymenolepis_nana_prjeb508	HNAJ_0000603701			ixodes_scapularis	ISCW021691	dracunculus_medinensis_prjeb500	DME_0000900601	meloidogyne_incognita_prjea28837	Minc07396	fasciola_hepatica_prjna179522	D915_15111					hymenolepis_diminuta_prjeb507	HDID_0001058001	hymenolepis_diminuta_prjeb507	HDID_0001058001	schistosoma_mansoni_prjea36577	Smp_051360	schistosoma_japonicum_prjea34885
					macrostomum_lignano_prjna284736	maker-uti_cns_0013373-snap-gene-0.2	macrostomum_lignano_prjna284736	maker-uti_cns_0013373-snap-gene-0.2	pristionchus_pacificus_prjna12644	WBGene00094769	diphyllobothrium_latum_prjeb1206	DILT_0000497301	steinernema_glaseri_prjna204943	L893_g5991	macrostomum_lignano_prjna284736	maker-uti_cns_0046846-snap-gene-0.4	caenorhabditis_japonica_prjna12591	WBGene00211834	angiostrongylus_costaricensis_prjeb494	ACOC_0001251201			heligmosomoides_polygyrus_prjeb1203	HPBE_0000980601	mesocestoides_corti_prjeb510	MCOS_0001058001	nematostella_vectensis	NEMVEDRAFT_v1g216472			ixodes_scapularis	ISCW022551	schmidtea_mediterranea_prjna12585	mk4.000732.04	ixodes_scapularis	ISCW016065	homo_sapiens	ENSG00000163527					hymenolepis_diminuta_prjeb507	HDID_0001066001	hymenolepis_diminuta_prjeb507	HDID_0001066001	schistosoma_margrebowiei_prjeb522	SMRZ_0000456801	caenorhabditis_japonica_prjna12591
					loa_loa_prjna246086	EN70_10120	loa_loa_prjna246086	EN70_10120	brugia_pahangi_prjeb497	BPAG_0000931401	loa_loa_prjna246086	EN70_3532	cylicostephanus_goldi_prjeb498	CGOC_0000696101	loa_loa_prjna246086	EN70_388	rhabditophanes_kr3021_prjeb1297	RSKR_0001135500	capitella_teleta	CapteG219932			heligmosomoides_polygyrus_prjeb15396	HPOL_0001511801	schistosoma_curassoni_prjeb519	SCUD_0000015701	onchocerca_ochengi_prjeb1204	OOCN_0000527301			caenorhabditis_japonica_prjna12591	WBGene00132879	schmidtea_mediterranea_prjna12585	mk4.000732.03	schistosoma_japonicum_prjea34885	Sjp_0011330	dirofilaria_immitis_prjeb1797	nDi.2.2.2.g05957					drosophila_melanogaster	FBgn0264574	drosophila_melanogaster	FBgn0264574	schistosoma_mattheei_prjeb523	SMTD_0001788201	rhabditophanes_kr3021_prjeb1297
					loa_loa_prjna60051	LOAG_18290	loa_loa_prjna60051	LOAG_18290	trichinella_papuae_prjna257433	T10_2688	loa_loa_prjna60051	LOAG_06817	cylicostephanus_goldi_prjeb498	CGOC_0000465101	loa_loa_prjna60051	LOAG_02183	diphyllobothrium_latum_prjeb1206	DILT_0000282801	oesophagostomum_dentatum_prjna72579	OESDEN_09982			trichinella_pseudospiralis_iss13prjna257433	T4A_13235	schistosoma_curassoni_prjeb519	SCUD_0000249501	onchocerca_ochengi_prjeb1809	nOo.2.0.1.g03436			rhabditophanes_kr3021_prjeb1297	RSKR_0000216400	hymenolepis_microstoma_prjeb124	HmN_000164000	caenorhabditis_japonica_prjna12591	WBGene00136059	meloidogyne_incognita_prjea28837	Minc01923					danio_rerio	ENSDARG00000029894	danio_rerio	ENSDARG00000029894	dracunculus_medinensis_prjeb500	DME_0001053401	rhabditophanes_kr3021_prjeb1297
					ascaris_lumbricoides_prjeb4950	ALUE_0000771501	ascaris_lumbricoides_prjeb4950	ALUE_0000771501	trichinella_patagoniensis_prjna257433	T12_13270	loa_loa_prjna60051	LOAG_09471	echinococcus_granulosus_prjeb121	EgrG_000969800	ascaris_lumbricoides_prjeb4950	ALUE_0000976801	macrostomum_lignano_prjna284736	maker-uti_cns_0001035-snap-gene-1.22	oesophagostomum_dentatum_prjna72579	OESDEN_09084			gongylonema_pulchrum_prjeb505	GPUH_0001267301	schistosoma_curassoni_prjeb519	SCUD_0000572601	onchocerca_ochengi_prjeb1809	nOo.2.0.1.g03437			rhabditophanes_kr3021_prjeb1297	RSKR_0000890200	mus_musculus	ENSMUSG00000030104	rhabditophanes_kr3021_prjeb1297	RSKR_0000514400	meloidogyne_incognita_prjea28837	Minc13596					danio_rerio	ENSDARG00000062873	danio_rerio	ENSDARG00000062873	dracunculus_medinensis_prjeb500	DME_0001069201	diphyllobothrium_latum_prjeb1206
					brugia_malayi_prjna10729	WBGene00224828	brugia_malayi_prjna10729	WBGene00224828	haemonchus_placei_prjeb509	HPLM_0001798601	loa_loa_prjna60051	LOAG_16072	echinococcus_granulosus_prjna182977	EGR_07167	ascaris_lumbricoides_prjeb4950	ALUE_0001280801	macrostomum_lignano_prjna284736	maker-uti_cns_0009866-snap-gene-0.4	drosophila_melanogaster	FBgn0054056			gongylonema_pulchrum_prjeb505	GPUH_0001655301	hymenolepis_diminuta_prjeb507	HDID_0000124501	pristionchus_pacificus_prjna12644	WBGene00091514			diphyllobothrium_latum_prjeb1206	DILT_0000016901	steinernema_monticolum_prjna205067	L898_g3677	rhabditophanes_kr3021_prjeb1297	RSKR_0000645800	meloidogyne_incognita_prjea28837	Minc17120					danio_rerio	ENSDARG00000070672	danio_rerio	ENSDARG00000070672	schmidtea_mediterranea_prjna12585	mk4.009878.02	diphyllobothrium_latum_prjeb1206
					schistosoma_mansoni_prjea36577	Smp_143430	schistosoma_mansoni_prjea36577	Smp_143430	heligmosomoides_polygyrus_prjeb1203	HPBE_0001239501	ascaris_lumbricoides_prjeb4950	ALUE_0001277301	meloidogyne_hapla_prjna29083	MhA1_Contig1968.frz3.gene2	brugia_malayi_prjna10729	WBGene00234007	macrostomum_lignano_prjna284736	maker-uti_cns_0016155-snap-gene-0.4	drosophila_melanogaster	FBgn0031468			gongylonema_pulchrum_prjeb505	GPUH_0002476701	hymenolepis_diminuta_prjeb507	HDID_0000346101	brugia_pahangi_prjeb497	BPAG_0000274801			diphyllobothrium_latum_prjeb1206	DILT_0000999101	echinococcus_multilocularis_prjeb122	EmuJ_001033900	diphyllobothrium_latum_prjeb1206	DILT_0000886301	ixodes_scapularis	ISCW022325					danio_rerio	ENSDARG00000077875	danio_rerio	ENSDARG00000077875	schmidtea_mediterranea_prjna12585	mk4.016533.00	macrostomum_lignano_prjna284736
					schistosoma_margrebowiei_prjeb522	SMRZ_0001959001	schistosoma_margrebowiei_prjeb522	SMRZ_0001959001	heligmosomoides_polygyrus_prjeb15396	HPOL_0001358701	brugia_malayi_prjna10729	WBGene00234224	meloidogyne_hapla_prjna29083	MhA1_Contig2666.frz3.gene4	schistosoma_mansoni_prjea36577	Smp_180530	loa_loa_prjna246086	EN70_1298	drosophila_melanogaster	FBgn0031466			strongyloides_ratti_prjeb125	WBGene00258478	hymenolepis_diminuta_prjeb507	HDID_0000403901	globodera_pallida_prjeb123	GPLIN_001202200			macrostomum_lignano_prjna284736	maker-uti_cns_0001649-snap-gene-0.14	trichuris_muris_prjeb126	TMUE_s0014009900	diphyllobothrium_latum_prjeb1206	DILT_0001288601	schistosoma_japonicum_prjea34885	Sjp_0018570					danio_rerio	ENSDARG00000053269	danio_rerio	ENSDARG00000053269	hymenolepis_microstoma_prjeb124	HmN_000760200	macrostomum_lignano_prjna284736
					schistosoma_mattheei_prjeb523	SMTD_0001293901	schistosoma_mattheei_prjeb523	SMTD_0001293901	trichinella_pseudospiralis_iss13prjna257433	T4A_10187	schistosoma_mansoni_prjea36577	Smp_133600	fasciola_hepatica_prjeb6687	BN1106_s254B000299	schistosoma_margrebowiei_prjeb522	SMRZ_0001198501	loa_loa_prjna246086	EN70_6417	drosophila_melanogaster	FBgn0031469			panagrellus_redivivus_prjna186477	Pan_g5016	hymenolepis_diminuta_prjeb507	HDID_0000430201	globodera_pallida_prjeb123	GPLIN_001487400			loa_loa_prjna246086	EN70_1501	syphacia_muris_prjeb524	SMUV_0000888001	macrostomum_lignano_prjna284736	maker-unitig_8811-snap-gene-0.3	caenorhabditis_japonica_prjna12591	WBGene00207957					danio_rerio	ENSDARG00000053961	danio_rerio	ENSDARG00000053961	mus_musculus	ENSMUSG00000032123	loa_loa_prjna246086
					dracunculus_medinensis_prjeb500	DME_0000969601	dracunculus_medinensis_prjeb500	DME_0000969601	gongylonema_pulchrum_prjeb505	GPUH_0000304401	schistosoma_margrebowiei_prjeb522	SMRZ_0000500401	fasciola_hepatica_prjna179522	D915_11939	schistosoma_margrebowiei_prjeb522	SMRZ_0001241101	loa_loa_prjna60051	LOAG_05391	drosophila_melanogaster	FBgn0054057			trichobilharzia_regenti_prjeb4662	TRE_0000941501	hymenolepis_diminuta_prjeb507	HDID_0000437201	strongyloides_papillosus_prjeb525	SPAL_0000466600			loa_loa_prjna60051	LOAG_00131	trichinella_murrelli_prjna257433	T05_5493	macrostomum_lignano_prjna284736	maker-unitig_9215-snap-gene-0.2	caenorhabditis_japonica_prjna12591	WBGene00215705					danio_rerio	ENSDARG00000063288	danio_rerio	ENSDARG00000063288	steinernema_monticolum_prjna205067	L898_g17007	loa_loa_prjna60051
					dracunculus_medinensis_prjeb500	DME_0000969701	dracunculus_medinensis_prjeb500	DME_0000969701	gongylonema_pulchrum_prjeb505	GPUH_0002256401	schistosoma_mattheei_prjeb523	SMTD_0001825001	homo_sapiens	ENSG00000131446	schistosoma_mattheei_prjeb523	SMTD_0001900901	loa_loa_prjna60051	LOAG_09793	danio_rerio	ENSDARG00000036335			caenorhabditis_remanei_prjna53967	WBGene00053768	hymenolepis_diminuta_prjeb507	HDID_0000627701	haemonchus_placei_prjeb509	HPLM_0001032101			ascaris_lumbricoides_prjeb4950	ALUE_0000309901	hymenolepis_nana_prjeb508	HNAJ_0001040001	macrostomum_lignano_prjna284736	maker-uti_cns_0010149-snap-gene-0.1	caenorhabditis_japonica_prjna12591	WBGene00216040					ancylostoma_duodenale_prjna72581	ANCDUO_00813	ancylostoma_duodenale_prjna72581	ANCDUO_00813	echinococcus_multilocularis_prjeb122	EmuJ_000941900	ascaris_lumbricoides_prjeb4950
					dracunculus_medinensis_prjeb500	DME_0000969801	dracunculus_medinensis_prjeb500	DME_0000969801	panagrellus_redivivus_prjna186477	Pan_g12384	dracunculus_medinensis_prjeb500	DME_0000298801	dirofilaria_immitis_prjeb1797	nDi.2.2.2.g03394	schistosoma_mattheei_prjeb523	SMTD_0002109401	loa_loa_prjna60051	LOAG_13550	ancylostoma_duodenale_prjna72581	ANCDUO_15844			rattus_norvegicus	ENSRNOG00000009045	hymenolepis_diminuta_prjeb507	HDID_0000718201	heligmosomoides_polygyrus_prjeb1203	HPBE_0001725601			ascaris_lumbricoides_prjeb4950	ALUE_0000324301	trichinella_nativa_prjna179527	D917_03546	macrostomum_lignano_prjna284736	maker-uti_cns_0011701-snap-gene-0.2	caenorhabditis_japonica_prjna12591	WBGene00217907					ancylostoma_duodenale_prjna72581	ANCDUO_02309	ancylostoma_duodenale_prjna72581	ANCDUO_02309	trichuris_muris_prjeb126	TMUE_s0034003000	ascaris_lumbricoides_prjeb4950
					schmidtea_mediterranea_prjna12585	mk4.017289.00	schmidtea_mediterranea_prjna12585	mk4.017289.00	panagrellus_redivivus_prjna186477	Pan_g16491	schmidtea_mediterranea_prjna12585	mk4.001264.03	dirofilaria_immitis_prjeb1797	nDi.2.2.2.g08835	dracunculus_medinensis_prjeb500	DME_0000844701	loa_loa_prjna60051	LOAG_16056	ancylostoma_duodenale_prjna72581	ANCDUO_13780			schistosoma_rodhaini_prjeb526	SROB_0000318301	hymenolepis_diminuta_prjeb507	HDID_0000809201	heligmosomoides_polygyrus_prjeb15396	HPOL_0000635301			brugia_malayi_prjna10729	WBGene00223068	trichinella_nelsoni_prjna257433	T07_5652	loa_loa_prjna246086	EN70_7544	rhabditophanes_kr3021_prjeb1297	RSKR_0000644100					ancylostoma_duodenale_prjna72581	ANCDUO_16387	ancylostoma_duodenale_prjna72581	ANCDUO_16387	syphacia_muris_prjeb524	SMUV_0001013701	brugia_malayi_prjna10729
					schmidtea_mediterranea_prjna12585	mk4.052918.00	schmidtea_mediterranea_prjna12585	mk4.052918.00	trichobilharzia_regenti_prjeb4662	TRE_0001609901	schmidtea_mediterranea_prjna12585	mk4.000090.06	dirofilaria_immitis_prjeb1797	nDi.2.2.2.g10746	schmidtea_mediterranea_prjna12585	mk4.003988.03	ascaris_lumbricoides_prjeb4950	ALUE_0000537101	ancylostoma_duodenale_prjna72581	ANCDUO_13091			globodera_rostochiensis_prjeb13504	GROS_g07511	hymenolepis_diminuta_prjeb507	HDID_0000809401	strongyloides_ratti_prjeb125	WBGene00263906			schistosoma_mansoni_prjea36577	Smp_070780	nematostella_vectensis	NEMVEDRAFT_v1g199864	loa_loa_prjna60051	LOAG_05356	diphyllobothrium_latum_prjeb1206	DILT_0001462201					elaeophora_elaphi_prjeb502	EEL_0000760401	elaeophora_elaphi_prjeb502	EEL_0000760401	trichinella_murrelli_prjna257433	T05_13920	schistosoma_mansoni_prjea36577
					schmidtea_mediterranea_prjna12585	mk4.017289.01	schmidtea_mediterranea_prjna12585	mk4.017289.01	caenorhabditis_remanei_prjna53967	WBGene00068996	hymenolepis_microstoma_prjeb124	HmN_002278500	meloidogyne_incognita_prjea28837	Minc01862	hymenolepis_microstoma_prjeb124	HmN_000643300	brugia_malayi_prjna10729	WBGene00234092	ancylostoma_duodenale_prjna72581	ANCDUO_12121			gyrodactylus_salaris_prjna244375	genemark-scf7180006951581-processed-gene-0.14	hymenolepis_diminuta_prjeb507	HDID_0001125701	panagrellus_redivivus_prjna186477	Pan_g8364			schistosoma_mattheei_prjeb523	SMTD_0000717501	onchocerca_ochengi_prjeb1204	OOCN_0000883401	ascaris_lumbricoides_prjeb4950	ALUE_0000451601	diphyllobothrium_latum_prjeb1206	DILT_0001502001					caenorhabditis_elegans_prjna13758	WBGene00019207	caenorhabditis_elegans_prjna13758	WBGene00019207	hymenolepis_nana_prjeb508	HNAJ_0000189601	schistosoma_margrebowiei_prjeb522
					schmidtea_mediterranea_prjna12585	mk4.017289.02	schmidtea_mediterranea_prjna12585	mk4.017289.02	rattus_norvegicus	ENSRNOG00000024954	mus_musculus	ENSMUSG00000001891	meloidogyne_incognita_prjea28837	Minc03221	mus_musculus	ENSMUSG00000041731	schistosoma_mansoni_prjea36577	Smp_028730	ancylostoma_duodenale_prjna72581	ANCDUO_07175			steinernema_scapterisci_prjna204942	L892_g18697	spirometra_erinaceieuropaei_prjeb1202	SPER_0000222301	trichobilharzia_regenti_prjeb4662	TRE_0000082201			dracunculus_medinensis_prjeb500	DME_0000230601	onchocerca_ochengi_prjeb1809	nOo.2.0.1.g05188	ascaris_lumbricoides_prjeb4950	ALUE_0002055001	diphyllobothrium_latum_prjeb1206	DILT_0001824901					caenorhabditis_elegans_prjna13758	WBGene00019979	caenorhabditis_elegans_prjna13758	WBGene00019979	trichinella_nativa_prjna257433	T02_12953	schistosoma_mattheei_prjeb523
					hymenolepis_microstoma_prjeb124	HmN_000488400	hymenolepis_microstoma_prjeb124	HmN_000488400	rattus_norvegicus	ENSRNOG00000003614	steinernema_monticolum_prjna205067	L898_g30466	meloidogyne_incognita_prjea28837	Minc08011	mus_musculus	ENSMUSG00000025791	schistosoma_margrebowiei_prjeb522	SMRZ_0000914801	caenorhabditis_elegans_prjna13758	WBGene00008471			saccharomyces_cerevisiae	YOR002W	spirometra_erinaceieuropaei_prjeb1202	SPER_0000658301	caenorhabditis_remanei_prjna53967	WBGene00068384			hymenolepis_microstoma_prjeb124	HmN_000122000	brugia_pahangi_prjeb497	BPAG_0001104601	ascaris_lumbricoides_prjeb4950	ALUE_0002282801	loa_loa_prjna246086	EN70_6611					parascaris_equorum_prjeb514	PEQ_0000706701	parascaris_equorum_prjeb514	PEQ_0000706701	trichinella_nelsoni_prjna257433	T07_12874	dracunculus_medinensis_prjeb500
					mus_musculus	ENSMUSG00000038886	mus_musculus	ENSMUSG00000038886	schistosoma_rodhaini_prjeb526	SROB_0001690601	echinococcus_multilocularis_prjeb122	EmuJ_000843500	meloidogyne_incognita_prjea28837	Minc11976	steinernema_monticolum_prjna205067	L898_g21822	schistosoma_margrebowiei_prjeb522	SMRZ_0002473701	caenorhabditis_elegans_prjna13758	WBGene00010162			litomosoides_sigmodontis_prjeb3075	nLs.2.1.2.g01012	spirometra_erinaceieuropaei_prjeb1202	SPER_0000910201	caenorhabditis_remanei_prjna53967	WBGene00074817			mus_musculus	ENSMUSG00000028671	globodera_pallida_prjeb123	GPLIN_001621100	brugia_malayi_prjna10729	WBGene00223956	loa_loa_prjna60051	LOAG_01138					parascaris_equorum_prjeb514	PEQ_0000752701	parascaris_equorum_prjeb514	PEQ_0000752701	nematostella_vectensis	NEMVEDRAFT_v1g247774	schmidtea_mediterranea_prjna12585
					mus_musculus	ENSMUSG00000024085	mus_musculus	ENSMUSG00000024085	schistosoma_rodhaini_prjeb526	SROB_0001841301	trichuris_muris_prjeb126	TMUE_s0005008900	ixodes_scapularis	ISCW009302	steinernema_monticolum_prjna205067	L898_g21823	schistosoma_mattheei_prjeb523	SMTD_0001668701	caenorhabditis_elegans_prjna13758	WBGene00015361			litomosoides_sigmodontis_prjeb3075	nLs.2.1.2.g01013	spirometra_erinaceieuropaei_prjeb1202	SPER_0000910301	rattus_norvegicus	ENSRNOG00000011528			steinernema_monticolum_prjna205067	L898_g15367	globodera_pallida_prjeb123	GPLIN_001517700	schistosoma_mansoni_prjea36577	Smp_084830	ascaris_lumbricoides_prjeb4950	ALUE_0000754201					spirometra_erinaceieuropaei_prjeb1202	SPER_0000078301	spirometra_erinaceieuropaei_prjeb1202	SPER_0000078301	onchocerca_ochengi_prjeb1204	OOCN_0000673901	hymenolepis_microstoma_prjeb124
					steinernema_monticolum_prjna205067	L898_g22462	steinernema_monticolum_prjna205067	L898_g22462	schistosoma_rodhaini_prjeb526	SROB_0002152401	syphacia_muris_prjeb524	SMUV_0000242101	ixodes_scapularis	ISCW012048	echinococcus_multilocularis_prjeb122	EmuJ_000943900	dracunculus_medinensis_prjeb500	DME_0000150801	caenorhabditis_elegans_prjna13758	WBGene00015861			anisakis_simplex_prjeb496	ASIM_0001230701	spirometra_erinaceieuropaei_prjeb1202	SPER_0001026501	schistosoma_rodhaini_prjeb526	SROB_0001400801			steinernema_monticolum_prjna205067	L898_g6961	globodera_pallida_prjeb123	GPLIN_000689200	schistosoma_margrebowiei_prjeb522	SMRZ_0001776801	brugia_malayi_prjna10729	WBGene00234201					spirometra_erinaceieuropaei_prjeb1202	SPER_0001716201	spirometra_erinaceieuropaei_prjeb1202	SPER_0001716201	onchocerca_ochengi_prjeb1809	nOo.2.0.1.g05514	mus_musculus
					steinernema_monticolum_prjna205067	L898_g9019	steinernema_monticolum_prjna205067	L898_g9019	clonorchis_sinensis_prjda72781	csin108794	hymenolepis_nana_prjeb508	HNAJ_0000253101	caenorhabditis_japonica_prjna12591	WBGene00125342	trichuris_muris_prjeb126	TMUE_s0058003900	schmidtea_mediterranea_prjna12585	mk4.006750.01	caenorhabditis_elegans_prjna13758	WBGene00015871			clonorchis_sinensis_prjda72781	csin109458	spirometra_erinaceieuropaei_prjeb1202	SPER_0001215801	globodera_rostochiensis_prjeb13504	GROS_g09214			echinococcus_multilocularis_prjeb122	EmuJ_000984800	strongyloides_papillosus_prjeb525	SPAL_0001466600	schistosoma_mattheei_prjeb523	SMTD_0001204501	schistosoma_mansoni_prjea36577	Smp_158600					pristionchus_exspectatus_prjeb6009	scaffold285-EXSNAP2012.17	pristionchus_exspectatus_prjeb6009	scaffold285-EXSNAP2012.17	onchocerca_ochengi_prjeb1809	nOo.2.0.1.g05509	steinernema_monticolum_prjna205067
					echinococcus_multilocularis_prjeb122	EmuJ_000097600	echinococcus_multilocularis_prjeb122	EmuJ_000097600	clonorchis_sinensis_prjda72781	csin110208	trichinella_nativa_prjna179527	D917_02493	caenorhabditis_japonica_prjna12591	WBGene00125560	trichuris_muris_prjeb126	TMUE_s0016002500	schmidtea_mediterranea_prjna12585	mk4.012886.00	caenorhabditis_elegans_prjna13758	WBGene00021403			caenorhabditis_sinica_prjna194557	Csp5_scaffold_00167.g6118	spirometra_erinaceieuropaei_prjeb1202	SPER_0001261501	gyrodactylus_salaris_prjna244375	maker-scf7180006949965-snap-gene-0.20			trichuris_muris_prjeb126	TMUE_s0044001100	trichinella_papuae_prjna257433	T10_642	schistosoma_mattheei_prjeb523	SMTD_0002049101	schistosoma_margrebowiei_prjeb522	SMRZ_0000267301					steinernema_feltiae_prjna204661	L889_g16100	steinernema_feltiae_prjna204661	L889_g16100	onchocerca_ochengi_prjeb1809	nOo.2.0.1.g05121	steinernema_monticolum_prjna205067
					trichuris_muris_prjeb126	TMUE_s0006010300	trichuris_muris_prjeb126	TMUE_s0006010300	clonorchis_sinensis_prjda72781	csin110207	nematostella_vectensis	NEMVEDRAFT_v1g178554	caenorhabditis_japonica_prjna12591	WBGene00126257	trichuris_muris_prjeb126	TMUE_s0005008400	hymenolepis_microstoma_prjeb124	HmN_000289200	caenorhabditis_elegans_prjna13758	WBGene00021407			schistocephalus_solidus_prjeb527	SSLN_0001254901	spirometra_erinaceieuropaei_prjeb1202	SPER_0001268501	steinernema_scapterisci_prjna204942	L892_g13472			syphacia_muris_prjeb524	SMUV_0000866701	trichinella_patagoniensis_prjna257433	T12_147	dracunculus_medinensis_prjeb500	DME_0000516801	schistosoma_mattheei_prjeb523	SMTD_0000234101					steinernema_feltiae_prjna204661	L889_g26354	steinernema_feltiae_prjna204661	L889_g26354	pristionchus_pacificus_prjna12644	WBGene00108556	echinococcus_multilocularis_prjeb122
					trichuris_muris_prjeb126	TMUE_s0006010500	trichuris_muris_prjeb126	TMUE_s0006010500	caenorhabditis_sinica_prjna194557	Csp5_scaffold_00716.g14725	onchocerca_ochengi_prjeb1204	OOCN_0000791301	caenorhabditis_japonica_prjna12591	WBGene00134957	syphacia_muris_prjeb524	SMUV_0000553501	mus_musculus	ENSMUSG00000070284	caenorhabditis_elegans_prjna13758	WBGene00044620			taenia_solium_prjna170813	TsM_000448000	spirometra_erinaceieuropaei_prjeb1202	SPER_0001310901	saccharomyces_cerevisiae	YBR070C			trichinella_murrelli_prjna257433	T05_14358	trichinella_patagoniensis_prjna257433	T12_8173	schmidtea_mediterranea_prjna12585	mk4.011707.01	dracunculus_medinensis_prjeb500	DME_0000057601					onchocerca_flexuosa_prjeb512	OFLC_0000417101	onchocerca_flexuosa_prjeb512	OFLC_0000417101	brugia_pahangi_prjeb497	BPAG_0001385901	trichuris_muris_prjeb126
					trichuris_muris_prjeb126	TMUE_s0014013600	trichuris_muris_prjeb126	TMUE_s0014013600	schistocephalus_solidus_prjeb527	SSLN_0001050401	onchocerca_ochengi_prjeb1809	nOo.2.0.1.g05443	caenorhabditis_japonica_prjna12591	WBGene00137620	trichinella_murrelli_prjna257433	T05_8974	steinernema_monticolum_prjna205067	L898_g4408	caenorhabditis_elegans_prjna13758	WBGene00045103			trichinella_spiralis_prjna12603	Tsp_07541	spirometra_erinaceieuropaei_prjeb1202	SPER_0001374801	litomosoides_sigmodontis_prjeb3075	nLs.2.1.2.g06772			hymenolepis_nana_prjeb508	HNAJ_0000191301	haemonchus_placei_prjeb509	HPLM_0001879501	schmidtea_mediterranea_prjna12585	mk4.017096.01	dracunculus_medinensis_prjeb500	DME_0001042001					meloidogyne_floridensis_prjeb6016	genemark-nMf.1.1.scaf01099-processed-gene-0.1	meloidogyne_floridensis_prjeb6016	genemark-nMf.1.1.scaf01099-processed-gene-0.1	globodera_pallida_prjeb123	GPLIN_000146000	syphacia_muris_prjeb524
					syphacia_muris_prjeb524	SMUV_0000729901	syphacia_muris_prjeb524	SMUV_0000729901	trichinella_spiralis_prjna12603	Tsp_11593	pristionchus_pacificus_prjna12644	WBGene00098047	caenorhabditis_japonica_prjna12591	WBGene00182683	hymenolepis_nana_prjeb508	HNAJ_0000134901	echinococcus_multilocularis_prjeb122	EmuJ_001172900	pristionchus_exspectatus_prjeb6009	scaffold136-EXSNAP2012.7			trichinella_spiralis_prjna257433	T01_13301	spirometra_erinaceieuropaei_prjeb1202	SPER_0001410001	litomosoides_sigmodontis_prjeb3075	nLs.2.1.2.g06771			trichinella_nativa_prjna179527	D917_06709	heligmosomoides_polygyrus_prjeb1203	HPBE_0000476101	hymenolepis_microstoma_prjeb124	HmN_000919600	dracunculus_medinensis_prjeb500	DME_0001089601					meloidogyne_floridensis_prjeb6016	maker-nMf.1.1.scaf20026-snap-gene-0.4	meloidogyne_floridensis_prjeb6016	maker-nMf.1.1.scaf20026-snap-gene-0.4	globodera_pallida_prjeb123	GPLIN_000145900	trichinella_murrelli_prjna257433
					hymenolepis_nana_prjeb508	HNAJ_0001053301	hymenolepis_nana_prjeb508	HNAJ_0001053301	trichinella_spiralis_prjna257433	T01_7276	brugia_pahangi_prjeb497	BPAG_0000841701	caenorhabditis_japonica_prjna12591	WBGene00207396	trichinella_nativa_prjna179527	D917_06324	trichuris_muris_prjeb126	TMUE_s0005007900	pristionchus_exspectatus_prjeb6009	scaffold1451-EXSNAP2012.3			schizosaccharomyces_pombe	SPBC342.01c	spirometra_erinaceieuropaei_prjeb1202	SPER_0001435401	clonorchis_sinensis_prjda72781	csin109105			trichinella_nativa_prjna179527	D917_06710	heligmosomoides_polygyrus_prjeb15396	HPOL_0001161101	hymenolepis_microstoma_prjeb124	HmN_000920100	dracunculus_medinensis_prjeb500	DME_0001092501					meloidogyne_floridensis_prjeb6016	maker-nMf.1.1.scaf20294-snap-gene-0.3	meloidogyne_floridensis_prjeb6016	maker-nMf.1.1.scaf20294-snap-gene-0.3	strongyloides_papillosus_prjeb525	SPAL_0001539900	hymenolepis_nana_prjeb508
					nematostella_vectensis	NEMVEDRAFT_v1g166900	nematostella_vectensis	NEMVEDRAFT_v1g166900	ascaris_suum_prjna80881	GS_01327	globodera_pallida_prjeb123	GPLIN_000582500	caenorhabditis_japonica_prjna12591	WBGene00216953	trichinella_nativa_prjna257433	T02_15804	syphacia_muris_prjeb524	SMUV_0000132101	pristionchus_exspectatus_prjeb6009	scaffold179-EXSNAP2012.14			strongyloides_stercoralis_prjeb528	SSTP_0000582800	spirometra_erinaceieuropaei_prjeb1202	SPER_0001647201	caenorhabditis_sinica_prjna194557	Csp5_scaffold_01432.g20891			trichinella_nativa_prjna257433	T02_6191	gongylonema_pulchrum_prjeb505	GPUH_0001373001	hymenolepis_microstoma_prjeb124	HmN_002112200	schmidtea_mediterranea_prjna12585	mk4.000090.05					meloidogyne_floridensis_prjeb6016	genemark-nMf.1.1.scaf24158-processed-gene-0.1	meloidogyne_floridensis_prjeb6016	genemark-nMf.1.1.scaf24158-processed-gene-0.1	haemonchus_placei_prjeb509	HPLM_0000834601	trichinella_nativa_prjna179527
					onchocerca_ochengi_prjeb1204	OOCN_0000271601	onchocerca_ochengi_prjeb1204	OOCN_0000271601	trichinella_t6_prjna257433	T06_1740	strongyloides_papillosus_prjeb525	SPAL_0001214700	rhabditophanes_kr3021_prjeb1297	RSKR_0000016500	trichinella_nelsoni_prjna257433	T07_4012	syphacia_muris_prjeb524	SMUV_0000761101	pristionchus_exspectatus_prjeb6009	scaffold303-EXSNAP2012.15			trichuris_suis_prjna179528	D918_05731	spirometra_erinaceieuropaei_prjeb1202	SPER_0002000501	schistocephalus_solidus_prjeb527	SSLN_0001484701			trichinella_nelsoni_prjna257433	T07_9150	strongyloides_ratti_prjeb125	WBGene00267433	mus_musculus	ENSMUSG00000029201	hymenolepis_microstoma_prjeb124	HmN_000199900					steinernema_glaseri_prjna204943	L893_g13772	steinernema_glaseri_prjna204943	L893_g13772	heligmosomoides_polygyrus_prjeb1203	HPBE_0001727301	trichinella_nativa_prjna257433
					onchocerca_ochengi_prjeb1204	OOCN_0000315401	onchocerca_ochengi_prjeb1204	OOCN_0000315401	trichinella_t8_prjna257433	T08_6164	strongyloides_papillosus_prjeb525	SPAL_0001657900	rhabditophanes_kr3021_prjeb1297	RSKR_0000245400	nematostella_vectensis	NEMVEDRAFT_v1g235307	trichinella_murrelli_prjna257433	T05_8932	steinernema_feltiae_prjna204661	L889_g11054			trichuris_suis_prjna208415	M51300337	spirometra_erinaceieuropaei_prjeb1202	SPER_0002043001	taenia_solium_prjna170813	TsM_000493900			nematostella_vectensis	NEMVEDRAFT_v1g155184	panagrellus_redivivus_prjna186477	Pan_g15673	steinernema_monticolum_prjna205067	L898_g21363	mus_musculus	ENSMUSG00000032437					steinernema_glaseri_prjna204943	L893_g33924	steinernema_glaseri_prjna204943	L893_g33924	heligmosomoides_polygyrus_prjeb15396	HPOL_0000092701	trichinella_nelsoni_prjna257433
					onchocerca_ochengi_prjeb1809	nOo.2.0.1.g09327	onchocerca_ochengi_prjeb1809	nOo.2.0.1.g09327	trichinella_t9_prjna257433	T09_2132	trichinella_papuae_prjna257433	T10_4670	diphyllobothrium_latum_prjeb1206	DILT_0001387801	onchocerca_ochengi_prjeb1204	OOCN_0000612201	hymenolepis_nana_prjeb508	HNAJ_0000918701	steinernema_feltiae_prjna204661	L889_g11384			trichuris_suis_prjna208416	M514_00337	spirometra_erinaceieuropaei_prjeb1202	SPER_0002044801	schizosaccharomyces_pombe	SPAC5D6.06c			nematostella_vectensis	NEMVEDRAFT_v1g237812	trichobilharzia_regenti_prjeb4662	TRE_0001099001	echinococcus_multilocularis_prjeb122	EmuJ_001002900	steinernema_monticolum_prjna205067	L898_g2071					cylicostephanus_goldi_prjeb498	CGOC_0000898601	cylicostephanus_goldi_prjeb498	CGOC_0000898601	gongylonema_pulchrum_prjeb505	GPUH_0000150201	nematostella_vectensis
					onchocerca_ochengi_prjeb1809	nOo.2.0.1.g11146	onchocerca_ochengi_prjeb1809	nOo.2.0.1.g11146	brugia_timori_prjeb4663	BTMF_0001353401	haemonchus_placei_prjeb509	HPLM_0001185701	macrostomum_lignano_prjna284736	maker-uti_cns_0003663-snap-gene-0.3	onchocerca_ochengi_prjeb1809	nOo.2.0.1.g00931	trichinella_nativa_prjna179527	D917_05603	steinernema_feltiae_prjna204661	L889_g24976			ascaris_suum_prjna80881	GS_23477	spirometra_erinaceieuropaei_prjeb1202	SPER_0002103401	strongyloides_stercoralis_prjeb528	SSTP_0000361600			nematostella_vectensis	NEMVEDRAFT_v1g125653	caenorhabditis_remanei_prjna53967	WBGene00065618	trichuris_muris_prjeb126	TMUE_s0226000400	echinococcus_multilocularis_prjeb122	EmuJ_000181500					echinococcus_granulosus_prjeb121	EgrG_000853500	echinococcus_granulosus_prjeb121	EgrG_000853500	gongylonema_pulchrum_prjeb505	GPUH_0000150301	onchocerca_ochengi_prjeb1204
					onchocerca_ochengi_prjeb1809	nOo.2.0.1.g10392	onchocerca_ochengi_prjeb1809	nOo.2.0.1.g10392	caenorhabditis_tropicalis_prjna53597	Csp11.Scaffold583.g4730	heligmosomoides_polygyrus_prjeb1203	HPBE_0000239101	macrostomum_lignano_prjna284736	maker-uti_cns_0005517-snap-gene-0.6	pristionchus_pacificus_prjna12644	WBGene00097818	trichinella_nativa_prjna179527	D917_08656	steinernema_feltiae_prjna204661	L889_g27992			trichinella_t6_prjna257433	T06_1814	spirometra_erinaceieuropaei_prjeb1202	SPER_0002113501	trichuris_suis_prjna179528	D918_02620			onchocerca_ochengi_prjeb1204	OOCN_0000007301	caenorhabditis_remanei_prjna53967	WBGene00084145	syphacia_muris_prjeb524	SMUV_0000574301	trichuris_muris_prjeb126	TMUE_s0027005300					echinococcus_granulosus_prjeb121	EgrG_000853400	echinococcus_granulosus_prjeb121	EgrG_000853400	strongyloides_ratti_prjeb125	WBGene00257473	onchocerca_ochengi_prjeb1809
					onchocerca_ochengi_prjeb1809	nOo.2.0.1.g08998	onchocerca_ochengi_prjeb1809	nOo.2.0.1.g08998	enterobius_vermicularis_prjeb503	EVEC_0000223101	heligmosomoides_polygyrus_prjeb15396	HPOL_0000390501	macrostomum_lignano_prjna284736	maker-uti_cns_0007187-snap-gene-0.10	pristionchus_pacificus_prjna12644	WBGene00097958	trichinella_nativa_prjna257433	T02_8397	steinernema_feltiae_prjna204661	L889_g8969			trichinella_t9_prjna257433	T09_8796	spirometra_erinaceieuropaei_prjeb1202	SPER_0002426101	trichuris_suis_prjna208415	M51311715			onchocerca_ochengi_prjeb1809	nOo.2.0.1.g06208	rattus_norvegicus	ENSRNOG00000055365	trichinella_murrelli_prjna257433	T05_4681	syphacia_muris_prjeb524	SMUV_0000566301					echinococcus_granulosus_prjna182977	EGR_01566	echinococcus_granulosus_prjna182977	EGR_01566	panagrellus_redivivus_prjna186477	Pan_g17448	pristionchus_pacificus_prjna12644
					onchocerca_ochengi_prjeb1809	nOo.2.0.1.g09224	onchocerca_ochengi_prjeb1809	nOo.2.0.1.g09224	acanthocheilonema_viteae_prjeb4306	nAv.1.0.1.g02359	trichinella_pseudospiralis_iss13prjna257433	T4A_12954	macrostomum_lignano_prjna284736	maker-uti_cns_0046349-snap-gene-0.14	brugia_pahangi_prjeb497	BPAG_0000625501	trichinella_nelsoni_prjna257433	T07_8345	steinernema_glaseri_prjna204943	L893_g12186			trichoplax_adhaerens	TriadG28993	spirometra_erinaceieuropaei_prjeb1202	SPER_0002473501	trichuris_suis_prjna208416	M514_11715			pristionchus_pacificus_prjna12644	WBGene00106915	schistosoma_rodhaini_prjeb526	SROB_0001663501	hymenolepis_nana_prjeb508	HNAJ_0000288101	hymenolepis_nana_prjeb508	HNAJ_0000817501					echinococcus_granulosus_prjna182977	EGR_01567	echinococcus_granulosus_prjna182977	EGR_01567	trichobilharzia_regenti_prjeb4662	TRE_0000920501	brugia_pahangi_prjeb497
					brugia_pahangi_prjeb497	BPAG_0000054801	brugia_pahangi_prjeb497	BPAG_0000054801	opisthorchis_viverrini_prjna222628	T265_04472	gongylonema_pulchrum_prjeb505	GPUH_0000872201	macrostomum_lignano_prjna284736	maker-uti_cns_0046350-snap-gene-0.6	globodera_pallida_prjeb123	GPLIN_000573400	nematostella_vectensis	NEMVEDRAFT_v1g162365	steinernema_glaseri_prjna204943	L893_g16421			hydatigera_taeniaeformis_prjeb534	TTAC_0000375201	spirometra_erinaceieuropaei_prjeb1202	SPER_0002473601	ascaris_suum_prjna80881	GS_20213			brugia_pahangi_prjeb497	BPAG_0001418301	globodera_rostochiensis_prjeb13504	GROS_g03518	hymenolepis_nana_prjeb508	HNAJ_0000308401	trichinella_nativa_prjna179527	D917_03967					meloidogyne_hapla_prjna29083	MhA1_Contig1592.frz3.fgene1	meloidogyne_hapla_prjna29083	MhA1_Contig1592.frz3.fgene1	trichobilharzia_regenti_prjeb4662	TRE_0001900501	globodera_pallida_prjeb123
					globodera_pallida_prjeb123	GPLIN_000238800	globodera_pallida_prjeb123	GPLIN_000238800	opisthorchis_viverrini_prjna222628	T265_04474	strongyloides_ratti_prjeb125	WBGene00259323	macrostomum_lignano_prjna284736	maker-uti_cns_0047834-snap-gene-0.10	strongyloides_papillosus_prjeb525	SPAL_0001217700	onchocerca_ochengi_prjeb1204	OOCN_0000738101	steinernema_glaseri_prjna204943	L893_g22105			brugia_timori_prjeb4663	BTMF_0000825801	spirometra_erinaceieuropaei_prjeb1202	SPER_0002658601	trichoplax_adhaerens	TriadG22933			globodera_pallida_prjeb123	GPLIN_000211600	taenia_saginata_prjna71493	TSAs00002g00811	trichinella_nativa_prjna179527	D917_06281	trichinella_nativa_prjna257433	T02_1036					meloidogyne_hapla_prjna29083	MhA1_Contig343.frz3.gene22	meloidogyne_hapla_prjna29083	MhA1_Contig343.frz3.gene22	caenorhabditis_remanei_prjna53967	WBGene00065238	strongyloides_papillosus_prjeb525
					globodera_pallida_prjeb123	GPLIN_000690600	globodera_pallida_prjeb123	GPLIN_000690600	opisthorchis_viverrini_prjna222628	T265_04727	panagrellus_redivivus_prjna186477	Pan_g6811	macrostomum_lignano_prjna284736	maker-uti_cns_0048216-snap-gene-0.10	trichinella_papuae_prjna257433	T10_7447	onchocerca_ochengi_prjeb1204	OOCN_0000884901	steinernema_glaseri_prjna204943	L893_g34134			parastrongyloides_trichosuri_prjeb515	PTRK_0000306100	spirometra_erinaceieuropaei_prjeb1202	SPER_0002670101	hydatigera_taeniaeformis_prjeb534	TTAC_0000647301			strongyloides_papillosus_prjeb525	SPAL_0000238800	steinernema_scapterisci_prjna204942	L892_g21184	trichinella_nativa_prjna257433	T02_3350	trichinella_nelsoni_prjna257433	T07_12359					fasciola_hepatica_prjeb6687	BN1106_s584B000346	fasciola_hepatica_prjeb6687	BN1106_s584B000346	rattus_norvegicus	ENSRNOG00000009799	trichinella_patagoniensis_prjna257433
					globodera_pallida_prjeb123	GPLIN_001115300	globodera_pallida_prjeb123	GPLIN_001115300	dictyocaulus_viviparus_prjeb5116	nDv.1.0.1.g11436	trichobilharzia_regenti_prjeb4662	TRE_0001568001	macrostomum_lignano_prjna284736	maker-uti_cns_0048217-snap-gene-0.14	trichinella_patagoniensis_prjna257433	T12_4807	onchocerca_ochengi_prjeb1809	nOo.2.0.1.g03291	cylicostephanus_goldi_prjeb498	CGOC_0000629901			trichuris_trichiura_prjeb535	TTRE_0000618601	spirometra_erinaceieuropaei_prjeb1202	SPER_0002756901	brugia_timori_prjeb4663	BTMF_0001002701			trichinella_papuae_prjna257433	T10_6513	saccharomyces_cerevisiae	YHR204W	trichinella_nelsoni_prjna257433	T07_9333	nematostella_vectensis	NEMVEDRAFT_v1g238356					fasciola_hepatica_prjna179522	D915_08044	fasciola_hepatica_prjna179522	D915_08044	schistosoma_rodhaini_prjeb526	SROB_0002090501	haemonchus_placei_prjeb509
					strongyloides_papillosus_prjeb525	SPAL_0000550200	strongyloides_papillosus_prjeb525	SPAL_0000550200	dictyocaulus_viviparus_prjna72587	DICVIV_07673	caenorhabditis_remanei_prjna53967	WBGene00055863	loa_loa_prjna246086	EN70_2136	haemonchus_placei_prjeb509	HPLM_0001570801	onchocerca_ochengi_prjeb1809	nOo.2.0.1.g02418	cylicostephanus_goldi_prjeb498	CGOC_0000862401			trichuris_trichiura_prjeb535	TTRE_0000918101	spirometra_erinaceieuropaei_prjeb1202	SPER_0002763601	parastrongyloides_trichosuri_prjeb515	PTRK_0000941200			trichinella_papuae_prjna257433	T10_7090	litomosoides_sigmodontis_prjeb3075	nLs.2.1.2.g07721	nematostella_vectensis	NEMVEDRAFT_v1g155187	onchocerca_ochengi_prjeb1204	OOCN_0000128601					homo_sapiens	ENSG00000142583	homo_sapiens	ENSG00000142583	schistosoma_rodhaini_prjeb526	SROB_0002187701	heligmosomoides_polygyrus_prjeb1203
					strongyloides_papillosus_prjeb525	SPAL_0001203200	strongyloides_papillosus_prjeb525	SPAL_0001203200	onchocerca_volvulus_prjeb513	WBGene00237861	rattus_norvegicus	ENSRNOG00000008079	loa_loa_prjna246086	EN70_4496	heligmosomoides_polygyrus_prjeb1203	HPBE_0000131601	pristionchus_pacificus_prjna12644	WBGene00103230	fasciola_hepatica_prjeb6687	BN1106_s309B000237			caenorhabditis_tropicalis_prjna53597	Csp11.Scaffold629.g10282	spirometra_erinaceieuropaei_prjeb1202	SPER_0002833401	trichuris_trichiura_prjeb535	TTRE_0000648701			trichinella_patagoniensis_prjna257433	T12_8514	anisakis_simplex_prjeb496	ASIM_0001528701	nematostella_vectensis	NEMVEDRAFT_v1g191320	onchocerca_ochengi_prjeb1809	nOo.2.0.1.g03829					homo_sapiens	ENSG00000109667	homo_sapiens	ENSG00000109667	globodera_rostochiensis_prjeb13504	GROS_g04237	heligmosomoides_polygyrus_prjeb1203
					strongyloides_papillosus_prjeb525	SPAL_0001559500	strongyloides_papillosus_prjeb525	SPAL_0001559500	strongylus_vulgaris_prjeb531	SVUK_0000141101	schistosoma_rodhaini_prjeb526	SROB_0000651001	loa_loa_prjna246086	EN70_5116	heligmosomoides_polygyrus_prjeb1203	HPBE_0000300001	brugia_pahangi_prjeb497	BPAG_0000896701	homo_sapiens	ENSG00000223658			strongyloides_venezuelensis_prjeb530	SVE_0938100	spirometra_erinaceieuropaei_prjeb1202	SPER_0002849401	trichuris_trichiura_prjeb535	TTRE_0000945101			haemonchus_placei_prjeb509	HPLM_0001199901	clonorchis_sinensis_prjda72781	csin106327	onchocerca_ochengi_prjeb1204	OOCN_0000030501	brugia_pahangi_prjeb497	BPAG_0001150601					homo_sapiens	ENSG00000133460	homo_sapiens	ENSG00000133460	globodera_rostochiensis_prjeb13504	GROS_g04238	heligmosomoides_polygyrus_prjeb15396
					strongyloides_papillosus_prjeb525	SPAL_0001733300	strongyloides_papillosus_prjeb525	SPAL_0001733300	protopolystoma_xenopodis_prjeb1201	PXEA_0001712901	globodera_rostochiensis_prjeb13504	GROS_g09532	loa_loa_prjna60051	LOAG_01669	heligmosomoides_polygyrus_prjeb1203	HPBE_0000338301	globodera_pallida_prjeb123	GPLIN_000447900	homo_sapiens	ENSG00000171155			enterobius_vermicularis_prjeb503	EVEC_0000500801	spirometra_erinaceieuropaei_prjeb1202	SPER_0002953101	caenorhabditis_tropicalis_prjna53597	Csp11.Scaffold477.g1735			heligmosomoides_polygyrus_prjeb1203	HPBE_0001385601	caenorhabditis_sinica_prjna194557	Csp5_scaffold_01675.g22455	onchocerca_ochengi_prjeb1204	OOCN_0001207101	globodera_pallida_prjeb123	GPLIN_001316100					homo_sapiens	ENSG00000197241	homo_sapiens	ENSG00000197241	taenia_saginata_prjna71493	TSAs00084g08125	trichinella_pseudospiralis_iss13prjna257433
					strongyloides_papillosus_prjeb525	SPAL_0001739400	strongyloides_papillosus_prjeb525	SPAL_0001739400	bursaphelenchus_xylophilus_prjea64437	BXY_0470100	taenia_saginata_prjna71493	TSAs00008g02136	loa_loa_prjna60051	LOAG_06805	heligmosomoides_polygyrus_prjeb1203	HPBE_0001393801	strongyloides_papillosus_prjeb525	SPAL_0001012500	ixodes_scapularis	ISCW016807			acanthocheilonema_viteae_prjeb4306	nAv.1.0.1.g01378	spirometra_erinaceieuropaei_prjeb1202	SPER_0002988701	strongyloides_venezuelensis_prjeb530	SVE_1757900			heligmosomoides_polygyrus_prjeb15396	HPOL_0000428001	schistocephalus_solidus_prjeb527	SSLN_0000416501	onchocerca_ochengi_prjeb1809	nOo.2.0.1.g08625	strongyloides_papillosus_prjeb525	SPAL_0000241200					dirofilaria_immitis_prjeb1797	nDi.2.2.2.g08926	dirofilaria_immitis_prjeb1797	nDi.2.2.2.g08926	gyrodactylus_salaris_prjna244375	maker-scf7180006953448-snap-gene-0.89	gongylonema_pulchrum_prjeb505
					haemonchus_placei_prjeb509	HPLM_0000604701	haemonchus_placei_prjeb509	HPLM_0000604701	trichinella_zimbabwensis_prjna257433	T11_12570	gyrodactylus_salaris_prjna244375	maker-scf7180006952607-augustus-gene-0.46	loa_loa_prjna60051	LOAG_08970	heligmosomoides_polygyrus_prjeb15396	HPOL_0000786501	trichinella_papuae_prjna257433	T10_11909	caenorhabditis_japonica_prjna12591	WBGene00128642			opisthorchis_viverrini_prjna222628	T265_02855	spirometra_erinaceieuropaei_prjeb1202	SPER_0003000401	enterobius_vermicularis_prjeb503	EVEC_0000703101			trichinella_pseudospiralis_iss13prjna257433	T4A_10791	taenia_solium_prjna170813	TsM_000737000	onchocerca_ochengi_prjeb1809	nOo.2.0.1.g11804	trichinella_papuae_prjna257433	T10_7582					meloidogyne_incognita_prjea28837	Minc05083	meloidogyne_incognita_prjea28837	Minc05083	steinernema_scapterisci_prjna204942	L892_g22586	gongylonema_pulchrum_prjeb505
					heligmosomoides_polygyrus_prjeb1203	HPBE_0000795301	heligmosomoides_polygyrus_prjeb1203	HPBE_0000795301			saccharomyces_cerevisiae	YKL035W	ascaris_lumbricoides_prjeb4950	ALUE_0000149901	heligmosomoides_polygyrus_prjeb15396	HPOL_0000786601	trichinella_patagoniensis_prjna257433	T12_6473	caenorhabditis_japonica_prjna12591	WBGene00178625			dictyocaulus_viviparus_prjna72587	DICVIV_08788	spirometra_erinaceieuropaei_prjeb1202	SPER_0003175301	acanthocheilonema_viteae_prjeb4306	nAv.1.0.1.g07839			gongylonema_pulchrum_prjeb505	GPUH_0000838301	trichinella_spiralis_prjna257433	T01_9055	onchocerca_ochengi_prjeb1809	nOo.2.0.1.g09076	haemonchus_placei_prjeb509	HPLM_0001386901					meloidogyne_incognita_prjea28837	Minc07484	meloidogyne_incognita_prjea28837	Minc07484	steinernema_scapterisci_prjna204942	L892_g24921	strongyloides_ratti_prjeb125
					heligmosomoides_polygyrus_prjeb1203	HPBE_0000795401	heligmosomoides_polygyrus_prjeb1203	HPBE_0000795401			saccharomyces_cerevisiae	YHL012W	ascaris_lumbricoides_prjeb4950	ALUE_0001215101	trichinella_pseudospiralis_iss13prjna257433	T4A_9640	haemonchus_placei_prjeb509	HPLM_0001409701	rhabditophanes_kr3021_prjeb1297	RSKR_0000027700			onchocerca_volvulus_prjeb513	WBGene00247568	spirometra_erinaceieuropaei_prjeb1202	SPER_0003571801	opisthorchis_viverrini_prjna222628	T265_03583			strongyloides_ratti_prjeb125	WBGene00262689	schizosaccharomyces_pombe	SPAC23A1.04c	brugia_pahangi_prjeb497	BPAG_0000065801	heligmosomoides_polygyrus_prjeb1203	HPBE_0000758401					meloidogyne_incognita_prjea28837	Minc07993	meloidogyne_incognita_prjea28837	Minc07993	saccharomyces_cerevisiae	YBR243C	panagrellus_redivivus_prjna186477
					heligmosomoides_polygyrus_prjeb15396	HPOL_0001554001	heligmosomoides_polygyrus_prjeb15396	HPOL_0001554001			litomosoides_sigmodontis_prjeb3075	nLs.2.1.2.g00247	ascaris_lumbricoides_prjeb4950	ALUE_0001935001	gongylonema_pulchrum_prjeb505	GPUH_0001092401	heligmosomoides_polygyrus_prjeb1203	HPBE_0000681701	rhabditophanes_kr3021_prjeb1297	RSKR_0000074100			strongylus_vulgaris_prjeb531	SVUK_0000429601	spirometra_erinaceieuropaei_prjeb1202	SPER_0003634701	dictyocaulus_viviparus_prjeb5116	nDv.1.0.1.g02051			panagrellus_redivivus_prjna186477	Pan_g12833	strongyloides_stercoralis_prjeb528	SSTP_0001059200	strongyloides_papillosus_prjeb525	SPAL_0001138700	heligmosomoides_polygyrus_prjeb1203	HPBE_0000758501					meloidogyne_incognita_prjea28837	Minc11778	meloidogyne_incognita_prjea28837	Minc11778	litomosoides_sigmodontis_prjeb3075	nLs.2.1.2.g05338	trichobilharzia_regenti_prjeb4662
					gongylonema_pulchrum_prjeb505	GPUH_0000201301	gongylonema_pulchrum_prjeb505	GPUH_0000201301			clonorchis_sinensis_prjda72781	csin102772	brugia_malayi_prjna10729	WBGene00224464	gongylonema_pulchrum_prjeb505	GPUH_0001794701	heligmosomoides_polygyrus_prjeb15396	HPOL_0001135601	rhabditophanes_kr3021_prjeb1297	RSKR_0000074300			bursaphelenchus_xylophilus_prjea64437	BXY_1122800	spirometra_erinaceieuropaei_prjeb1202	SPER_0003950701	dictyocaulus_viviparus_prjna72587	DICVIV_03431			trichobilharzia_regenti_prjeb4662	TRE_0001513301	trichuris_suis_prjna179528	D918_08262	strongyloides_papillosus_prjeb525	SPAL_0001309700	heligmosomoides_polygyrus_prjeb15396	HPOL_0000875901					meloidogyne_incognita_prjea28837	Minc15123	meloidogyne_incognita_prjea28837	Minc15123	anisakis_simplex_prjeb496	ASIM_0001732101	caenorhabditis_remanei_prjna53967
					gongylonema_pulchrum_prjeb505	GPUH_0000671801	gongylonema_pulchrum_prjeb505	GPUH_0000671801			caenorhabditis_sinica_prjna194557	Csp5_scaffold_00711.g14669	brugia_malayi_prjna10729	WBGene00225311	strongyloides_ratti_prjeb125	WBGene00265771	trichinella_pseudospiralis_iss13prjna257433	T4A_11108	rhabditophanes_kr3021_prjeb1297	RSKR_0000074400			trichinella_zimbabwensis_prjna257433	T11_8982	echinococcus_granulosus_prjeb121	EgrG_000406400	onchocerca_volvulus_prjeb513	WBGene00243430			caenorhabditis_remanei_prjna53967	WBGene00067703	trichuris_suis_prjna208415	M51306876	trichinella_papuae_prjna257433	T10_3996	heligmosomoides_polygyrus_prjeb15396	HPOL_0000876101					ixodes_scapularis	ISCW002239	ixodes_scapularis	ISCW002239	clonorchis_sinensis_prjda72781	csin109568	caenorhabditis_remanei_prjna53967
					gongylonema_pulchrum_prjeb505	GPUH_0001393801	gongylonema_pulchrum_prjeb505	GPUH_0001393801			schistocephalus_solidus_prjeb527	SSLN_0000917401	brugia_malayi_prjna10729	WBGene00269141	panagrellus_redivivus_prjna186477	Pan_g14017	gongylonema_pulchrum_prjeb505	GPUH_0001364001	rhabditophanes_kr3021_prjeb1297	RSKR_0000074700					echinococcus_granulosus_prjeb121	EgrG_000545700	strongylus_vulgaris_prjeb531	SVUK_0000466401			rattus_norvegicus	ENSRNOG00000009712	trichuris_suis_prjna208416	M514_06876	trichinella_patagoniensis_prjna257433	T12_15308	gongylonema_pulchrum_prjeb505	GPUH_0000502701					ixodes_scapularis	ISCW004700	ixodes_scapularis	ISCW004700	schistocephalus_solidus_prjeb527	SSLN_0000440101	caenorhabditis_remanei_prjna53967
					gongylonema_pulchrum_prjeb505	GPUH_0001649201	gongylonema_pulchrum_prjeb505	GPUH_0001649201			taenia_solium_prjna170813	TsM_000671500	schistosoma_mansoni_prjea36577	Smp_026930	trichobilharzia_regenti_prjeb4662	TRE_0000732901	gongylonema_pulchrum_prjeb505	GPUH_0002529801	rhabditophanes_kr3021_prjeb1297	RSKR_0000089000					echinococcus_granulosus_prjeb121	EgrG_000549100	protopolystoma_xenopodis_prjeb1201	PXEA_0000329601			schistosoma_rodhaini_prjeb526	SROB_0002163001	ascaris_suum_prjna80881	GS_20829	haemonchus_placei_prjeb509	HPLM_0000087901	gongylonema_pulchrum_prjeb505	GPUH_0000747501					ixodes_scapularis	ISCW013894	ixodes_scapularis	ISCW013894	taenia_solium_prjna170813	TsM_000230000	rattus_norvegicus
					gongylonema_pulchrum_prjeb505	GPUH_0002018401	gongylonema_pulchrum_prjeb505	GPUH_0002018401			schizosaccharomyces_pombe	SPCC794.10	schistosoma_margrebowiei_prjeb522	SMRZ_0000687901	trichobilharzia_regenti_prjeb4662	TRE_0000943501	strongyloides_ratti_prjeb125	WBGene00260410	rhabditophanes_kr3021_prjeb1297	RSKR_0000481600					echinococcus_granulosus_prjeb121	EgrG_000370800	bursaphelenchus_xylophilus_prjea64437	BXY_0127900			schistosoma_rodhaini_prjeb526	SROB_0002236701	trichinella_t8_prjna257433	T08_2873	haemonchus_placei_prjeb509	HPLM_0000678801	gongylonema_pulchrum_prjeb505	GPUH_0000794101					schistosoma_japonicum_prjea34885	Sjp_0132820	schistosoma_japonicum_prjea34885	Sjp_0132820	trichinella_spiralis_prjna12603	Tsp_08157	schistosoma_rodhaini_prjeb526
					gongylonema_pulchrum_prjeb505	GPUH_0002143501	gongylonema_pulchrum_prjeb505	GPUH_0002143501			schizosaccharomyces_pombe	SPCC1322.04	schistosoma_mattheei_prjeb523	SMTD_0000789401	trichobilharzia_regenti_prjeb4662	TRE_0001342901	panagrellus_redivivus_prjna186477	Pan_g17388	rhabditophanes_kr3021_prjeb1297	RSKR_0000508600					echinococcus_granulosus_prjeb121	EgrG_000549000					globodera_rostochiensis_prjeb13504	GROS_g01232	hydatigera_taeniaeformis_prjeb534	TTAC_0000678501	haemonchus_placei_prjeb509	HPLM_0001851001	gongylonema_pulchrum_prjeb505	GPUH_0001104401					caenorhabditis_japonica_prjna12591	WBGene00122371	caenorhabditis_japonica_prjna12591	WBGene00122371	schizosaccharomyces_pombe	SPBC15D4.04	globodera_rostochiensis_prjeb13504
					strongyloides_ratti_prjeb125	WBGene00255994	strongyloides_ratti_prjeb125	WBGene00255994			strongyloides_stercoralis_prjeb528	SSTP_0000559900	dracunculus_medinensis_prjeb500	DME_0000473701	caenorhabditis_remanei_prjna53967	WBGene00057484	trichobilharzia_regenti_prjeb4662	TRE_0001007301	rhabditophanes_kr3021_prjeb1297	RSKR_0000536600					echinococcus_granulosus_prjeb121	EgrG_001110000					steinernema_scapterisci_prjna204942	L892_g15698	brugia_timori_prjeb4663	BTMF_0001204601	heligmosomoides_polygyrus_prjeb1203	HPBE_0000354501	strongyloides_ratti_prjeb125	WBGene00262711					caenorhabditis_japonica_prjna12591	WBGene00122687	caenorhabditis_japonica_prjna12591	WBGene00122687	strongyloides_stercoralis_prjeb528	SSTP_0001078000	taenia_saginata_prjna71493
					strongyloides_ratti_prjeb125	WBGene00257227	strongyloides_ratti_prjeb125	WBGene00257227			strongyloides_stercoralis_prjeb528	SSTP_0001204900	dracunculus_medinensis_prjeb500	DME_0000595101	rattus_norvegicus	ENSRNOG00000009889	trichobilharzia_regenti_prjeb4662	TRE_0001316101	rhabditophanes_kr3021_prjeb1297	RSKR_0000710900					echinococcus_granulosus_prjeb121	EgrG_000525200					steinernema_scapterisci_prjna204942	L892_g8750	parastrongyloides_trichosuri_prjeb515	PTRK_0000512300	heligmosomoides_polygyrus_prjeb1203	HPBE_0001778301	panagrellus_redivivus_prjna186477	Pan_g4497					rhabditophanes_kr3021_prjeb1297	RSKR_0000274500	rhabditophanes_kr3021_prjeb1297	RSKR_0000274500	trichuris_suis_prjna179528	D918_01547	gyrodactylus_salaris_prjna244375
					strongyloides_ratti_prjeb125	WBGene00264377	strongyloides_ratti_prjeb125	WBGene00264377			trichuris_suis_prjna179528	D918_08890	schmidtea_mediterranea_prjna12585	mk4.001840.00	rattus_norvegicus	ENSRNOG00000015406	trichobilharzia_regenti_prjeb4662	TRE_0001517301	rhabditophanes_kr3021_prjeb1297	RSKR_0000711000					echinococcus_granulosus_prjeb121	EgrG_000545800					saccharomyces_cerevisiae	YBR019C	trichuris_trichiura_prjeb535	TTRE_0000085601	heligmosomoides_polygyrus_prjeb15396	HPOL_0001981601	trichobilharzia_regenti_prjeb4662	TRE_0000032601					rhabditophanes_kr3021_prjeb1297	RSKR_0000570800	rhabditophanes_kr3021_prjeb1297	RSKR_0000570800	ascaris_suum_prjna80881	GS_04740	steinernema_scapterisci_prjna204942
					strongyloides_ratti_prjeb125	WBGene00264838	strongyloides_ratti_prjeb125	WBGene00264838			ascaris_suum_prjna80881	GS_14768	schmidtea_mediterranea_prjna12585	mk4.000577.05	schistosoma_rodhaini_prjeb526	SROB_0001749901	caenorhabditis_remanei_prjna53967	WBGene00066274	rhabditophanes_kr3021_prjeb1297	RSKR_0000796700					echinococcus_granulosus_prjeb121	EgrG_000546000					litomosoides_sigmodontis_prjeb3075	nLs.2.1.2.g02575	strongyloides_venezuelensis_prjeb530	SVE_0819000	trichinella_pseudospiralis_iss13prjna257433	T4A_4491	trichobilharzia_regenti_prjeb4662	TRE_0001943101					diphyllobothrium_latum_prjeb1206	DILT_0000559701	diphyllobothrium_latum_prjeb1206	DILT_0000559701	trichoplax_adhaerens	TriadG18613	litomosoides_sigmodontis_prjeb3075
					panagrellus_redivivus_prjna186477	Pan_g12945	panagrellus_redivivus_prjna186477	Pan_g12945			trichinella_t8_prjna257433	T08_10744	schmidtea_mediterranea_prjna12585	mk4.001840.01	schistosoma_rodhaini_prjeb526	SROB_0001834401	rattus_norvegicus	ENSRNOG00000037229	rhabditophanes_kr3021_prjeb1297	RSKR_0000881100					echinococcus_granulosus_prjeb121	EgrG_002009400					anisakis_simplex_prjeb496	ASIM_0001034701	enterobius_vermicularis_prjeb503	EVEC_0000745401	gongylonema_pulchrum_prjeb505	GPUH_0001413201	caenorhabditis_remanei_prjna53967	WBGene00055422					diphyllobothrium_latum_prjeb1206	DILT_0000738201	diphyllobothrium_latum_prjeb1206	DILT_0000738201	hydatigera_taeniaeformis_prjeb534	TTAC_0000084501	anisakis_simplex_prjeb496
					panagrellus_redivivus_prjna186477	Pan_g13055	panagrellus_redivivus_prjna186477	Pan_g13055			trichinella_t8_prjna257433	T08_11783	mus_musculus	ENSMUSG00000020346	schistosoma_rodhaini_prjeb526	SROB_0002259401	schistosoma_rodhaini_prjeb526	SROB_0000318701	rhabditophanes_kr3021_prjeb1297	RSKR_0000889000					echinococcus_granulosus_prjeb121	EgrG_000397200					clonorchis_sinensis_prjda72781	csin103286	acanthocheilonema_viteae_prjeb4306	nAv.1.0.1.g01277	gongylonema_pulchrum_prjeb505	GPUH_0002081001	rattus_norvegicus	ENSRNOG00000011922					diphyllobothrium_latum_prjeb1206	DILT_0001134101	diphyllobothrium_latum_prjeb1206	DILT_0001134101	brugia_timori_prjeb4663	BTMF_0000832101	clonorchis_sinensis_prjda72781
					panagrellus_redivivus_prjna186477	Pan_g13056	panagrellus_redivivus_prjna186477	Pan_g13056			trichoplax_adhaerens	TriadG32175	steinernema_monticolum_prjna205067	L898_g26589	globodera_rostochiensis_prjeb13504	GROS_g03455	globodera_rostochiensis_prjeb13504	GROS_g07936	rhabditophanes_kr3021_prjeb1297	RSKR_0000912900					echinococcus_granulosus_prjeb121	EgrG_000525000					caenorhabditis_sinica_prjna194557	Csp5_scaffold_00563.g12914	acanthocheilonema_viteae_prjeb4306	nAv.1.0.1.g03980	strongyloides_ratti_prjeb125	WBGene00256188	schistosoma_rodhaini_prjeb526	SROB_0001411201					macrostomum_lignano_prjna284736	maker-unitig_32875-snap-gene-0.3	macrostomum_lignano_prjna284736	maker-unitig_32875-snap-gene-0.3	parastrongyloides_trichosuri_prjeb515	PTRK_0001055900	caenorhabditis_sinica_prjna194557
					panagrellus_redivivus_prjna186477	Pan_g13058	panagrellus_redivivus_prjna186477	Pan_g13058			hydatigera_taeniaeformis_prjeb534	TTAC_0000813701	steinernema_monticolum_prjna205067	L898_g4164	taenia_saginata_prjna71493	TSAs00023g03973	taenia_saginata_prjna71493	TSAs00012g02741	rhabditophanes_kr3021_prjeb1297	RSKR_0000969700					echinococcus_granulosus_prjeb121	EgrG_000546100					schistocephalus_solidus_prjeb527	SSLN_0001499601	opisthorchis_viverrini_prjna222628	T265_01438	strongyloides_ratti_prjeb125	WBGene00261974	schistosoma_rodhaini_prjeb526	SROB_0002080401					macrostomum_lignano_prjna284736	maker-uti_cns_0001807-snap-gene-0.10	macrostomum_lignano_prjna284736	maker-uti_cns_0001807-snap-gene-0.10	trichuris_trichiura_prjeb535	TTRE_0000891901	schistocephalus_solidus_prjeb527
					panagrellus_redivivus_prjna186477	Pan_g4408	panagrellus_redivivus_prjna186477	Pan_g4408			brugia_timori_prjeb4663	BTMF_0001119701	echinococcus_multilocularis_prjeb122	EmuJ_000969800	gyrodactylus_salaris_prjna244375	maker-scf7180006948230-snap-gene-0.149	gyrodactylus_salaris_prjna244375	genemark-scf7180006949373-processed-gene-0.4	rhabditophanes_kr3021_prjeb1297	RSKR_0000969800					echinococcus_granulosus_prjeb121	EgrG_000548700					taenia_solium_prjna170813	TsM_000627900	dictyocaulus_viviparus_prjeb5116	nDv.1.0.1.g11641	panagrellus_redivivus_prjna186477	Pan_g8786	globodera_rostochiensis_prjeb13504	GROS_g05063					macrostomum_lignano_prjna284736	maker-uti_cns_0017233-snap-gene-0.2	macrostomum_lignano_prjna284736	maker-uti_cns_0017233-snap-gene-0.2	strongyloides_venezuelensis_prjeb530	SVE_0263200	taenia_solium_prjna170813
					trichobilharzia_regenti_prjeb4662	TRE_0000306601	trichobilharzia_regenti_prjeb4662	TRE_0000306601			parastrongyloides_trichosuri_prjeb515	PTRK_0000391500	trichuris_muris_prjeb126	TMUE_s0304000200	steinernema_scapterisci_prjna204942	L892_g8939	steinernema_scapterisci_prjna204942	L892_g27399	rhabditophanes_kr3021_prjeb1297	RSKR_0001176850					echinococcus_granulosus_prjeb121	EgrG_000548500					trichinella_spiralis_prjna12603	Tsp_10019	dictyocaulus_viviparus_prjna72587	DICVIV_06444	trichobilharzia_regenti_prjeb4662	TRE_0000210101	taenia_saginata_prjna71493	TSAs00260g10321					macrostomum_lignano_prjna284736	maker-uti_cns_0018976-snap-gene-0.2	macrostomum_lignano_prjna284736	maker-uti_cns_0018976-snap-gene-0.2	enterobius_vermicularis_prjeb503	EVEC_0000872501	trichinella_spiralis_prjna12603
					caenorhabditis_remanei_prjna53967	WBGene00052389	caenorhabditis_remanei_prjna53967	WBGene00052389			parastrongyloides_trichosuri_prjeb515	PTRK_0001792400	syphacia_muris_prjeb524	SMUV_0000097501	saccharomyces_cerevisiae	YKL127W	steinernema_scapterisci_prjna204942	L892_g27402	diphyllobothrium_latum_prjeb1206	DILT_0000300401					echinococcus_granulosus_prjeb121	EgrG_001110100					trichinella_spiralis_prjna12603	Tsp_10020	onchocerca_volvulus_prjeb513	WBGene00240830	trichobilharzia_regenti_prjeb4662	TRE_0000474701	gyrodactylus_salaris_prjna244375	genemark-scf7180006949587-processed-gene-0.5					macrostomum_lignano_prjna284736	maker-uti_cns_0045509-snap-gene-0.12	macrostomum_lignano_prjna284736	maker-uti_cns_0045509-snap-gene-0.12	acanthocheilonema_viteae_prjeb4306	nAv.1.0.1.g10313	trichinella_spiralis_prjna257433
					rattus_norvegicus	ENSRNOG00000015439	rattus_norvegicus	ENSRNOG00000015439			trichuris_trichiura_prjeb535	TTRE_0000129401	syphacia_muris_prjeb524	SMUV_0001037101	saccharomyces_cerevisiae	YMR105C	saccharomyces_cerevisiae	YDL055C	diphyllobothrium_latum_prjeb1206	DILT_0000524601					echinococcus_granulosus_prjna182977	EGR_10093					trichinella_spiralis_prjna257433	T01_9779	strongylus_vulgaris_prjeb531	SVUK_0000287201	caenorhabditis_remanei_prjna53967	WBGene00065019	steinernema_scapterisci_prjna204942	L892_g17442					macrostomum_lignano_prjna284736	maker-uti_cns_0046839-snap-gene-0.5	macrostomum_lignano_prjna284736	maker-uti_cns_0046839-snap-gene-0.5	opisthorchis_viverrini_prjna222628	T265_01485	strongyloides_stercoralis_prjeb528
					rattus_norvegicus	ENSRNOG00000012055	rattus_norvegicus	ENSRNOG00000012055			caenorhabditis_tropicalis_prjna53597	Csp11.Scaffold628.g7243	trichinella_murrelli_prjna257433	T05_455	litomosoides_sigmodontis_prjeb3075	nLs.2.1.2.g06518	litomosoides_sigmodontis_prjeb3075	nLs.2.1.2.g05699	macrostomum_lignano_prjna284736	maker-unitig_21810-snap-gene-0.1					echinococcus_granulosus_prjna182977	EGR_10097					schizosaccharomyces_pombe	SPBC365.14c	protopolystoma_xenopodis_prjeb1201	PXEA_0001608901	rattus_norvegicus	ENSRNOG00000002643	saccharomyces_cerevisiae	YGL022W					loa_loa_prjna246086	EN70_10241	loa_loa_prjna246086	EN70_10241	dictyocaulus_viviparus_prjeb5116	nDv.1.0.1.g10328	trichuris_suis_prjna179528
					schistosoma_rodhaini_prjeb526	SROB_0002117801	schistosoma_rodhaini_prjeb526	SROB_0002117801			strongyloides_venezuelensis_prjeb530	SVE_0638500	trichinella_murrelli_prjna257433	T05_15402	anisakis_simplex_prjeb496	ASIM_0000014401	litomosoides_sigmodontis_prjeb3075	nLs.2.1.2.g03353	macrostomum_lignano_prjna284736	maker-unitig_25022-snap-gene-0.1					echinococcus_granulosus_prjna182977	EGR_10080					schizosaccharomyces_pombe	SPBPB2B2.12c	bursaphelenchus_xylophilus_prjea64437	BXY_1128400	schistosoma_rodhaini_prjeb526	SROB_0000812301	litomosoides_sigmodontis_prjeb3075	nLs.2.1.2.g06940					loa_loa_prjna60051	LOAG_09566	loa_loa_prjna60051	LOAG_09566	dictyocaulus_viviparus_prjna72587	DICVIV_01584	trichuris_suis_prjna208415
					globodera_rostochiensis_prjeb13504	GROS_g06006	globodera_rostochiensis_prjeb13504	GROS_g06006			strongyloides_venezuelensis_prjeb530	SVE_1941500	hymenolepis_nana_prjeb508	HNAJ_0000135701	clonorchis_sinensis_prjda72781	csin110217	anisakis_simplex_prjeb496	ASIM_0001344201	macrostomum_lignano_prjna284736	maker-uti_cns_0000001-snap-gene-0.33					echinococcus_granulosus_prjna182977	EGR_10081					strongyloides_stercoralis_prjeb528	SSTP_0000174100			schistosoma_rodhaini_prjeb526	SROB_0001883501	anisakis_simplex_prjeb496	ASIM_0000254601					ascaris_lumbricoides_prjeb4950	ALUE_0000304501	ascaris_lumbricoides_prjeb4950	ALUE_0000304501	onchocerca_volvulus_prjeb513	WBGene00243400	trichuris_suis_prjna208416
					globodera_rostochiensis_prjeb13504	GROS_g11782	globodera_rostochiensis_prjeb13504	GROS_g11782			enterobius_vermicularis_prjeb503	EVEC_0000206101	hymenolepis_nana_prjeb508	HNAJ_0000987201	caenorhabditis_sinica_prjna194557	Csp5_scaffold_00182.g6464	clonorchis_sinensis_prjda72781	csin109275	macrostomum_lignano_prjna284736	maker-uti_cns_0000014-snap-gene-0.8					echinococcus_granulosus_prjna182977	EGR_09430					trichuris_suis_prjna179528	D918_09991			globodera_rostochiensis_prjeb13504	GROS_g10703	anisakis_simplex_prjeb496	ASIM_0000523101					ascaris_lumbricoides_prjeb4950	ALUE_0001017001	ascaris_lumbricoides_prjeb4950	ALUE_0001017001	strongylus_vulgaris_prjeb531	SVUK_0001113401	ascaris_suum_prjna80881
					taenia_saginata_prjna71493	TSAs00030g04746	taenia_saginata_prjna71493	TSAs00030g04746			acanthocheilonema_viteae_prjeb4306	nAv.1.0.1.g07599	trichinella_nativa_prjna179527	D917_06528	taenia_solium_prjna170813	TsM_000543500	caenorhabditis_sinica_prjna194557	Csp5_scaffold_00142.g5504	macrostomum_lignano_prjna284736	maker-uti_cns_0018913-snap-gene-0.2					echinococcus_granulosus_prjna182977	EGR_11071					trichuris_suis_prjna179528	D918_09992			taenia_saginata_prjna71493	TSAs00015g03234	anisakis_simplex_prjeb496	ASIM_0000866501					ascaris_lumbricoides_prjeb4950	ALUE_0001062801	ascaris_lumbricoides_prjeb4950	ALUE_0001062801	strongylus_vulgaris_prjeb531	SVUK_0000688401	trichinella_t6_prjna257433
					gyrodactylus_salaris_prjna244375	maker-scf7180006952999-snap-gene-0.153	gyrodactylus_salaris_prjna244375	maker-scf7180006952999-snap-gene-0.153			opisthorchis_viverrini_prjna222628	T265_09173	trichinella_nativa_prjna257433	T02_5936	trichinella_spiralis_prjna12603	Tsp_09490	schistocephalus_solidus_prjeb527	SSLN_0001075001	macrostomum_lignano_prjna284736	maker-uti_cns_0018913-snap-gene-0.3					echinococcus_granulosus_prjna182977	EGR_10860					trichuris_suis_prjna208415	M51305243			gyrodactylus_salaris_prjna244375	genemark-scf7180006947029-processed-gene-0.2	anisakis_simplex_prjeb496	ASIM_0001949401					ascaris_lumbricoides_prjeb4950	ALUE_0001662801	ascaris_lumbricoides_prjeb4950	ALUE_0001662801	bursaphelenchus_xylophilus_prjea64437	BXY_0339400	trichinella_t8_prjna257433
					steinernema_scapterisci_prjna204942	L892_g14468	steinernema_scapterisci_prjna204942	L892_g14468			dictyocaulus_viviparus_prjeb5116	nDv.1.0.1.g05561	trichinella_nativa_prjna257433	T02_1829	trichinella_spiralis_prjna257433	T01_3187	taenia_solium_prjna170813	TsM_000100700	macrostomum_lignano_prjna284736	maker-uti_cns_0045611-snap-gene-0.22					echinococcus_granulosus_prjna182977	EGR_06635					trichuris_suis_prjna208416	M514_05243			steinernema_scapterisci_prjna204942	L892_g11260	clonorchis_sinensis_prjda72781	csin102866					brugia_malayi_prjna10729	WBGene00228623	brugia_malayi_prjna10729	WBGene00228623			trichoplax_adhaerens
					litomosoides_sigmodontis_prjeb3075	nLs.2.1.2.g03981	litomosoides_sigmodontis_prjeb3075	nLs.2.1.2.g03981			dictyocaulus_viviparus_prjna72587	DICVIV_04666	trichinella_nelsoni_prjna257433	T07_2144	schizosaccharomyces_pombe	SPBC32F12.10	trichinella_spiralis_prjna12603	Tsp_08522	schmidtea_mediterranea_prjna12585	mk4.000456.06					echinococcus_granulosus_prjna182977	EGR_06520					ascaris_suum_prjna80881	GS_02038			steinernema_scapterisci_prjna204942	L892_g11262	caenorhabditis_sinica_prjna194557	Csp5_scaffold_02028.g24464					schistosoma_mansoni_prjea36577	Smp_105410	schistosoma_mansoni_prjea36577	Smp_105410			trichoplax_adhaerens
					anisakis_simplex_prjeb496	ASIM_0001194101	anisakis_simplex_prjeb496	ASIM_0001194101			onchocerca_volvulus_prjeb513	WBGene00245530	trichinella_nelsoni_prjna257433	T07_12293	strongyloides_stercoralis_prjeb528	SSTP_0001223800	trichinella_spiralis_prjna12603	Tsp_12498	mus_musculus	ENSMUSG00000048970					echinococcus_granulosus_prjna182977	EGR_06522					ascaris_suum_prjna80881	GS_06465			steinernema_scapterisci_prjna204942	L892_g16806	schistocephalus_solidus_prjeb527	SSLN_0001330201					schistosoma_margrebowiei_prjeb522	SMRZ_0000435901	schistosoma_margrebowiei_prjeb522	SMRZ_0000435901			brugia_timori_prjeb4663
					clonorchis_sinensis_prjda72781	csin101457	clonorchis_sinensis_prjda72781	csin101457			strongylus_vulgaris_prjeb531	SVUK_0000027901	nematostella_vectensis	NEMVEDRAFT_v1g101514	trichuris_suis_prjna179528	D918_02450	trichinella_spiralis_prjna12603	Tsp_14101	steinernema_monticolum_prjna205067	L898_g13720					echinococcus_granulosus_prjna182977	EGR_10616					trichinella_t6_prjna257433	T06_11076			litomosoides_sigmodontis_prjeb3075	nLs.2.1.2.g03206	schistocephalus_solidus_prjeb527	SSLN_0001976701					schistosoma_mattheei_prjeb523	SMTD_0000756701	schistosoma_mattheei_prjeb523	SMTD_0000756701			parastrongyloides_trichosuri_prjeb515
					caenorhabditis_sinica_prjna194557	Csp5_scaffold_00230.g7566	caenorhabditis_sinica_prjna194557	Csp5_scaffold_00230.g7566			trichinella_zimbabwensis_prjna257433	T11_14023	onchocerca_ochengi_prjeb1204	OOCN_0000147701	trichuris_suis_prjna179528	D918_07396	trichinella_spiralis_prjna257433	T01_6764	steinernema_monticolum_prjna205067	L898_g24700					echinococcus_granulosus_prjna182977	EGR_03881					trichinella_t8_prjna257433	T08_16252			anisakis_simplex_prjeb496	ASIM_0001070501	taenia_solium_prjna170813	TsM_000595200					dracunculus_medinensis_prjeb500	DME_0000802801	dracunculus_medinensis_prjeb500	DME_0000802801			trichuris_trichiura_prjeb535
					caenorhabditis_sinica_prjna194557	Csp5_scaffold_00230.g7568	caenorhabditis_sinica_prjna194557	Csp5_scaffold_00230.g7568					onchocerca_ochengi_prjeb1204	OOCN_0000751601	trichuris_suis_prjna179528	D918_05458	schizosaccharomyces_pombe	SPCC1906.01	steinernema_monticolum_prjna205067	L898_g28760					echinococcus_granulosus_prjna182977	EGR_10473					trichinella_t9_prjna257433	T09_10201			clonorchis_sinensis_prjda72781	csin108379	trichinella_spiralis_prjna12603	Tsp_05244					dracunculus_medinensis_prjeb500	DME_0000802901	dracunculus_medinensis_prjeb500	DME_0000802901			caenorhabditis_tropicalis_prjna53597
					schistocephalus_solidus_prjeb527	SSLN_0001132401	schistocephalus_solidus_prjeb527	SSLN_0001132401					onchocerca_ochengi_prjeb1204	OOCN_0001195601	trichuris_suis_prjna179528	D918_02451	strongyloides_stercoralis_prjeb528	SSTP_0000690200	steinernema_monticolum_prjna205067	L898_g35186					echinococcus_granulosus_prjna182977	EGR_10474					trichoplax_adhaerens	TriadG57929			caenorhabditis_sinica_prjna194557	Csp5_scaffold_00391.g10621	trichinella_spiralis_prjna257433	T01_4993					dracunculus_medinensis_prjeb500	DME_0000805001	dracunculus_medinensis_prjeb500	DME_0000805001			strongyloides_venezuelensis_prjeb530
					schistocephalus_solidus_prjeb527	SSLN_0001846301	schistocephalus_solidus_prjeb527	SSLN_0001846301					onchocerca_ochengi_prjeb1809	nOo.2.0.1.g11034	trichuris_suis_prjna179528	D918_07399	trichuris_suis_prjna179528	D918_08897	steinernema_monticolum_prjna205067	L898_g35878					echinococcus_granulosus_prjna182977	EGR_10349					trichoplax_adhaerens	TriadG50469			schistocephalus_solidus_prjeb527	SSLN_0000994701	schizosaccharomyces_pombe	SPBC1271.02					schmidtea_mediterranea_prjna12585	mk4.003768.03	schmidtea_mediterranea_prjna12585	mk4.003768.03			enterobius_vermicularis_prjeb503
					taenia_solium_prjna170813	TsM_000647600	taenia_solium_prjna170813	TsM_000647600					onchocerca_ochengi_prjeb1809	nOo.2.0.1.g00944	trichuris_suis_prjna179528	D918_08893	ascaris_suum_prjna80881	GS_03859	steinernema_monticolum_prjna205067	L898_g5748					fasciola_hepatica_prjeb6687	BN1106_s422B000584					hydatigera_taeniaeformis_prjeb534	TTAC_0000823901			schistocephalus_solidus_prjeb527	SSLN_0001077901	strongyloides_stercoralis_prjeb528	SSTP_0000171900					schmidtea_mediterranea_prjna12585	mk4.004966.07	schmidtea_mediterranea_prjna12585	mk4.004966.07			acanthocheilonema_viteae_prjeb4306
					trichinella_spiralis_prjna12603	Tsp_10745	trichinella_spiralis_prjna12603	Tsp_10745					onchocerca_ochengi_prjeb1809	nOo.2.0.1.g01744	trichuris_suis_prjna208415	M51302034	trichinella_t6_prjna257433	T06_10390	syphacia_muris_prjeb524	SMUV_0000864301					fasciola_hepatica_prjna179522	D915_00717					brugia_timori_prjeb4663	BTMF_0000136501			taenia_solium_prjna170813	TsM_000884300	trichuris_suis_prjna179528	D918_03969					schmidtea_mediterranea_prjna12585	mk4.003768.02	schmidtea_mediterranea_prjna12585	mk4.003768.02			opisthorchis_viverrini_prjna222628
					strongyloides_stercoralis_prjeb528	SSTP_0000212200	strongyloides_stercoralis_prjeb528	SSTP_0000212200					onchocerca_ochengi_prjeb1809	nOo.2.0.1.g10622	trichuris_suis_prjna208415	M51308234	trichinella_t8_prjna257433	T08_14134	trichinella_murrelli_prjna257433	T05_642					schistosoma_japonicum_prjea34885	Sjp_0130970					parastrongyloides_trichosuri_prjeb515	PTRK_0000653400			trichinella_spiralis_prjna12603	Tsp_09433	trichuris_suis_prjna208415	M51301123					hymenolepis_microstoma_prjeb124	HmN_000482000	hymenolepis_microstoma_prjeb124	HmN_000482000			dictyocaulus_viviparus_prjeb5116
					strongyloides_stercoralis_prjeb528	SSTP_0000538700	strongyloides_stercoralis_prjeb528	SSTP_0000538700					pristionchus_pacificus_prjna12644	WBGene00089646	trichuris_suis_prjna208415	M51309659	trichinella_t9_prjna257433	T09_4633	trichinella_nativa_prjna179527	D917_00385					schistosoma_japonicum_prjea34885	Sjp_0133490					trichuris_trichiura_prjeb535	TTRE_0000176501			trichinella_spiralis_prjna257433	T01_15693	trichuris_suis_prjna208416	M514_01123					hymenolepis_microstoma_prjeb124	HmN_000482100	hymenolepis_microstoma_prjeb124	HmN_000482100			dictyocaulus_viviparus_prjna72587
					strongyloides_stercoralis_prjeb528	SSTP_0000945600	strongyloides_stercoralis_prjeb528	SSTP_0000945600					brugia_pahangi_prjeb497	BPAG_0000104701	trichuris_suis_prjna208415	M51310221	trichoplax_adhaerens	TriadG33563	trichinella_nativa_prjna257433	T02_5085					schistosoma_japonicum_prjea34885	Sjp_0105310					caenorhabditis_tropicalis_prjna53597	Csp11.Scaffold629.g12768			strongyloides_stercoralis_prjeb528	SSTP_0000125400	ascaris_suum_prjna80881	GS_04223					mus_musculus	ENSMUSG00000028976	mus_musculus	ENSMUSG00000028976			onchocerca_volvulus_prjeb513
					strongyloides_stercoralis_prjeb528	SSTP_0001043000	strongyloides_stercoralis_prjeb528	SSTP_0001043000					brugia_pahangi_prjeb497	BPAG_0000832901	trichuris_suis_prjna208415	M51310230	hydatigera_taeniaeformis_prjeb534	TTAC_0000977201	trichinella_nelsoni_prjna257433	T07_2662					schistosoma_japonicum_prjea34885	Sjp_0097710					strongyloides_venezuelensis_prjeb530	SVE_0479500			strongyloides_stercoralis_prjeb528	SSTP_0000838200	ascaris_suum_prjna80881	GS_09479					mus_musculus	ENSMUSG00000062064	mus_musculus	ENSMUSG00000062064			strongylus_vulgaris_prjeb531
					trichuris_suis_prjna179528	D918_00814	trichuris_suis_prjna179528	D918_00814					brugia_pahangi_prjeb497	BPAG_0001131401	trichuris_suis_prjna208416	M514_02034	hydatigera_taeniaeformis_prjeb534	TTAC_0001051601	nematostella_vectensis	NEMVEDRAFT_v1g89529					schistosoma_japonicum_prjea34885	Sjp_0039290					enterobius_vermicularis_prjeb503	EVEC_0000889701			trichuris_suis_prjna179528	D918_05831	trichoplax_adhaerens	TriadG31147					mus_musculus	ENSMUSG00000005107	mus_musculus	ENSMUSG00000005107			protopolystoma_xenopodis_prjeb1201
					trichuris_suis_prjna208415	M51309630	trichuris_suis_prjna208415	M51309630					globodera_pallida_prjeb123	GPLIN_000996600	trichuris_suis_prjna208416	M514_09659	brugia_timori_prjeb4663	BTMF_0000193201	pristionchus_pacificus_prjna12644	WBGene00116627					schistosoma_japonicum_prjea34885	Sjp_0039280					opisthorchis_viverrini_prjna222628	T265_13026			trichuris_suis_prjna208415	M51300451	hydatigera_taeniaeformis_prjeb534	TTAC_0000171401					steinernema_monticolum_prjna205067	L898_g29759	steinernema_monticolum_prjna205067	L898_g29759			bursaphelenchus_xylophilus_prjea64437
					trichuris_suis_prjna208416	M514_09630	trichuris_suis_prjna208416	M514_09630					globodera_pallida_prjeb123	GPLIN_000687700	trichuris_suis_prjna208416	M514_21525	parastrongyloides_trichosuri_prjeb515	PTRK_0001216800	strongyloides_papillosus_prjeb525	SPAL_0000049700					schistosoma_japonicum_prjea34885	Sjp_0039270					dictyocaulus_viviparus_prjeb5116	nDv.1.0.1.g02739			trichuris_suis_prjna208416	M514_00451	brugia_timori_prjeb4663	BTMF_0000572801					steinernema_monticolum_prjna205067	L898_g32456	steinernema_monticolum_prjna205067	L898_g32456			trichinella_zimbabwensis_prjna257433
					ascaris_suum_prjna80881	GS_16932	ascaris_suum_prjna80881	GS_16932					strongyloides_papillosus_prjeb525	SPAL_0001265400	ascaris_suum_prjna80881	GS_06021	trichuris_trichiura_prjeb535	TTRE_0000128501	strongyloides_papillosus_prjeb525	SPAL_0000076500					diphyllobothrium_latum_prjeb1206	DILT_0000147701					dictyocaulus_viviparus_prjna72587	DICVIV_00210			ascaris_suum_prjna80881	GS_04323	brugia_timori_prjeb4663	BTMF_0000953401					echinococcus_multilocularis_prjeb122	EmuJ_000853400	echinococcus_multilocularis_prjeb122	EmuJ_000853400
					trichoplax_adhaerens	TriadG60265	trichoplax_adhaerens	TriadG60265					strongyloides_papillosus_prjeb525	SPAL_0001391700	trichinella_t6_prjna257433	T06_4898	caenorhabditis_tropicalis_prjna53597	Csp11.Scaffold629.g12738	strongyloides_papillosus_prjeb525	SPAL_0000137900					diphyllobothrium_latum_prjeb1206	DILT_0000179801					onchocerca_volvulus_prjeb513	WBGene00237511			ascaris_suum_prjna80881	GS_10097	parastrongyloides_trichosuri_prjeb515	PTRK_0000764800					echinococcus_multilocularis_prjeb122	EmuJ_000853500	echinococcus_multilocularis_prjeb122	EmuJ_000853500
					brugia_timori_prjeb4663	BTMF_0000991501	brugia_timori_prjeb4663	BTMF_0000991501					trichinella_papuae_prjna257433	T10_982	trichinella_t8_prjna257433	T08_10478	strongyloides_venezuelensis_prjeb530	SVE_0512600	strongyloides_papillosus_prjeb525	SPAL_0000158400					diphyllobothrium_latum_prjeb1206	DILT_0000266301					strongylus_vulgaris_prjeb531	SVUK_0000664301			trichinella_t6_prjna257433	T06_7765	trichuris_trichiura_prjeb535	TTRE_0000443301					trichuris_muris_prjeb126	TMUE_s0006000700	trichuris_muris_prjeb126	TMUE_s0006000700
					parastrongyloides_trichosuri_prjeb515	PTRK_0000292000	parastrongyloides_trichosuri_prjeb515	PTRK_0000292000					trichinella_papuae_prjna257433	T10_5891	trichinella_t9_prjna257433	T09_1692	enterobius_vermicularis_prjeb503	EVEC_0000313701	strongyloides_papillosus_prjeb525	SPAL_0000348800					diphyllobothrium_latum_prjeb1206	DILT_0000316601					bursaphelenchus_xylophilus_prjea64437	BXY_1137100			trichinella_t8_prjna257433	T08_11128	trichuris_trichiura_prjeb535	TTRE_0000840901					syphacia_muris_prjeb524	SMUV_0000938101	syphacia_muris_prjeb524	SMUV_0000938101
					parastrongyloides_trichosuri_prjeb515	PTRK_0000496300	parastrongyloides_trichosuri_prjeb515	PTRK_0000496300					trichinella_patagoniensis_prjna257433	T12_6867	trichoplax_adhaerens	TriadG29275	acanthocheilonema_viteae_prjeb4306	nAv.1.0.1.g00335	strongyloides_papillosus_prjeb525	SPAL_0000401000					diphyllobothrium_latum_prjeb1206	DILT_0000431101					trichinella_zimbabwensis_prjna257433	T11_13422			trichinella_t9_prjna257433	T09_3595	caenorhabditis_tropicalis_prjna53597	Csp11.Scaffold630.g17464					syphacia_muris_prjeb524	SMUV_0000995401	syphacia_muris_prjeb524	SMUV_0000995401
					parastrongyloides_trichosuri_prjeb515	PTRK_0000750600	parastrongyloides_trichosuri_prjeb515	PTRK_0000750600					trichinella_patagoniensis_prjna257433	T12_5391	hydatigera_taeniaeformis_prjeb534	TTAC_0000173101	opisthorchis_viverrini_prjna222628	T265_03513	strongyloides_papillosus_prjeb525	SPAL_0000507200					diphyllobothrium_latum_prjeb1206	DILT_0000437001					trichinella_zimbabwensis_prjna257433	T11_11131			trichoplax_adhaerens	TriadG57391	strongyloides_venezuelensis_prjeb530	SVE_0482100					trichinella_murrelli_prjna257433	T05_5732	trichinella_murrelli_prjna257433	T05_5732
					parastrongyloides_trichosuri_prjeb515	PTRK_0001272500	parastrongyloides_trichosuri_prjeb515	PTRK_0001272500					haemonchus_placei_prjeb509	HPLM_0000956701	hydatigera_taeniaeformis_prjeb534	TTAC_0001033201	dictyocaulus_viviparus_prjeb5116	nDv.1.0.1.g03648	strongyloides_papillosus_prjeb525	SPAL_0000507300					diphyllobothrium_latum_prjeb1206	DILT_0000438901									hydatigera_taeniaeformis_prjeb534	TTAC_0000894601	enterobius_vermicularis_prjeb503	EVEC_0000591801					trichinella_murrelli_prjna257433	T05_7651	trichinella_murrelli_prjna257433	T05_7651
					parastrongyloides_trichosuri_prjeb515	PTRK_0001282700	parastrongyloides_trichosuri_prjeb515	PTRK_0001282700					heligmosomoides_polygyrus_prjeb1203	HPBE_0000822101	brugia_timori_prjeb4663	BTMF_0000207601	dictyocaulus_viviparus_prjna72587	DICVIV_10206	strongyloides_papillosus_prjeb525	SPAL_0000507400					diphyllobothrium_latum_prjeb1206	DILT_0000448901									brugia_timori_prjeb4663	BTMF_0000885601	acanthocheilonema_viteae_prjeb4306	nAv.1.0.1.g01727					hymenolepis_nana_prjeb508	HNAJ_0000275201	hymenolepis_nana_prjeb508	HNAJ_0000275201
					parastrongyloides_trichosuri_prjeb515	PTRK_0001738600	parastrongyloides_trichosuri_prjeb515	PTRK_0001738600					heligmosomoides_polygyrus_prjeb1203	HPBE_0001546301	brugia_timori_prjeb4663	BTMF_0001455301	dictyocaulus_viviparus_prjna72587	DICVIV_10205	strongyloides_papillosus_prjeb525	SPAL_0000507500					diphyllobothrium_latum_prjeb1206	DILT_0000461101									parastrongyloides_trichosuri_prjeb515	PTRK_0001142600	opisthorchis_viverrini_prjna222628	T265_11205					hymenolepis_nana_prjeb508	HNAJ_0000473401	hymenolepis_nana_prjeb508	HNAJ_0000473401
					trichuris_trichiura_prjeb535	TTRE_0000332201	trichuris_trichiura_prjeb535	TTRE_0000332201					heligmosomoides_polygyrus_prjeb15396	HPOL_0000029201	parastrongyloides_trichosuri_prjeb515	PTRK_0001622100	onchocerca_volvulus_prjeb513	WBGene00242063	strongyloides_papillosus_prjeb525	SPAL_0000652100					diphyllobothrium_latum_prjeb1206	DILT_0000492301									parastrongyloides_trichosuri_prjeb515	PTRK_0001234500	dictyocaulus_viviparus_prjeb5116	nDv.1.0.1.g02805					trichinella_nativa_prjna179527	D917_08310	trichinella_nativa_prjna179527	D917_08310
					caenorhabditis_tropicalis_prjna53597	Csp11.Scaffold629.g7777	caenorhabditis_tropicalis_prjna53597	Csp11.Scaffold629.g7777					heligmosomoides_polygyrus_prjeb15396	HPOL_0000220501	trichuris_trichiura_prjeb535	TTRE_0000129001	onchocerca_volvulus_prjeb513	WBGene00244704	strongyloides_papillosus_prjeb525	SPAL_0000699900					diphyllobothrium_latum_prjeb1206	DILT_0000621701									trichuris_trichiura_prjeb535	TTRE_0000271801	dictyocaulus_viviparus_prjna72587	DICVIV_07132					trichinella_nativa_prjna179527	D917_05956	trichinella_nativa_prjna179527	D917_05956
					strongyloides_venezuelensis_prjeb530	SVE_0371700	strongyloides_venezuelensis_prjeb530	SVE_0371700					trichinella_pseudospiralis_iss13prjna257433	T4A_10589	trichuris_trichiura_prjeb535	TTRE_0000382901	strongylus_vulgaris_prjeb531	SVUK_0000353601	strongyloides_papillosus_prjeb525	SPAL_0000700200					diphyllobothrium_latum_prjeb1206	DILT_0000675001									caenorhabditis_tropicalis_prjna53597	Csp11.Scaffold629.g15538	onchocerca_volvulus_prjeb513	WBGene00245791					trichinella_nativa_prjna179527	D917_05955	trichinella_nativa_prjna179527	D917_05955
					strongyloides_venezuelensis_prjeb530	SVE_0742300	strongyloides_venezuelensis_prjeb530	SVE_0742300					trichinella_pseudospiralis_iss13prjna257433	T4A_5887	trichuris_trichiura_prjeb535	TTRE_0000383101	strongylus_vulgaris_prjeb531	SVUK_0000177201	strongyloides_papillosus_prjeb525	SPAL_0000712000					diphyllobothrium_latum_prjeb1206	DILT_0000782501									strongyloides_venezuelensis_prjeb530	SVE_0172000	strongylus_vulgaris_prjeb531	SVUK_0000663101					trichinella_nativa_prjna257433	T02_1619	trichinella_nativa_prjna257433	T02_1619
					strongyloides_venezuelensis_prjeb530	SVE_1619300	strongyloides_venezuelensis_prjeb530	SVE_1619300					gongylonema_pulchrum_prjeb505	GPUH_0000980801	trichuris_trichiura_prjeb535	TTRE_0000640001	bursaphelenchus_xylophilus_prjea64437	BXY_0753100	strongyloides_papillosus_prjeb525	SPAL_0000827900					diphyllobothrium_latum_prjeb1206	DILT_0000800801									strongyloides_venezuelensis_prjeb530	SVE_0360600	strongylus_vulgaris_prjeb531	SVUK_0001948301					trichinella_nativa_prjna257433	T02_15739	trichinella_nativa_prjna257433	T02_15739
					strongyloides_venezuelensis_prjeb530	SVE_1626200	strongyloides_venezuelensis_prjeb530	SVE_1626200					gongylonema_pulchrum_prjeb505	GPUH_0001282401	trichuris_trichiura_prjeb535	TTRE_0000726501	trichinella_zimbabwensis_prjna257433	T11_7607	strongyloides_papillosus_prjeb525	SPAL_0000872700					diphyllobothrium_latum_prjeb1206	DILT_0000832801									enterobius_vermicularis_prjeb503	EVEC_0001106701	protopolystoma_xenopodis_prjeb1201	PXEA_0000006501					trichinella_nelsoni_prjna257433	T07_2913	trichinella_nelsoni_prjna257433	T07_2913
					enterobius_vermicularis_prjeb503	EVEC_0000744401	enterobius_vermicularis_prjeb503	EVEC_0000744401					gongylonema_pulchrum_prjeb505	GPUH_0001312101	trichuris_trichiura_prjeb535	TTRE_0000753201			strongyloides_papillosus_prjeb525	SPAL_0000880700					diphyllobothrium_latum_prjeb1206	DILT_0000850701									acanthocheilonema_viteae_prjeb4306	nAv.1.0.1.g00618	bursaphelenchus_xylophilus_prjea64437	BXY_0595100					trichinella_nelsoni_prjna257433	T07_7768	trichinella_nelsoni_prjna257433	T07_7768
					acanthocheilonema_viteae_prjeb4306	nAv.1.0.1.g07941	acanthocheilonema_viteae_prjeb4306	nAv.1.0.1.g07941					gongylonema_pulchrum_prjeb505	GPUH_0001463401	trichuris_trichiura_prjeb535	TTRE_0000802701			strongyloides_papillosus_prjeb525	SPAL_0000896400					diphyllobothrium_latum_prjeb1206	DILT_0000875201									opisthorchis_viverrini_prjna222628	T265_07614	trichinella_zimbabwensis_prjna257433	T11_935					nematostella_vectensis	NEMVEDRAFT_v1g191325	nematostella_vectensis	NEMVEDRAFT_v1g191325
					opisthorchis_viverrini_prjna222628	T265_07096	opisthorchis_viverrini_prjna222628	T265_07096					gongylonema_pulchrum_prjeb505	GPUH_0002094901	trichuris_trichiura_prjeb535	TTRE_0000955701			strongyloides_papillosus_prjeb525	SPAL_0000977800					diphyllobothrium_latum_prjeb1206	DILT_0000908301									dictyocaulus_viviparus_prjeb5116	nDv.1.0.1.g01162							nematostella_vectensis	NEMVEDRAFT_v1g100165	nematostella_vectensis	NEMVEDRAFT_v1g100165
					dictyocaulus_viviparus_prjeb5116	nDv.1.0.1.g05962	dictyocaulus_viviparus_prjeb5116	nDv.1.0.1.g05962					gongylonema_pulchrum_prjeb505	GPUH_0002427401	caenorhabditis_tropicalis_prjna53597	Csp11.Scaffold629.g11200			strongyloides_papillosus_prjeb525	SPAL_0000978000					diphyllobothrium_latum_prjeb1206	DILT_0000924501									dictyocaulus_viviparus_prjna72587	DICVIV_00561							onchocerca_ochengi_prjeb1204	OOCN_0000880201	onchocerca_ochengi_prjeb1204	OOCN_0000880201
					dictyocaulus_viviparus_prjeb5116	nDv.1.0.1.g06392	dictyocaulus_viviparus_prjeb5116	nDv.1.0.1.g06392					gongylonema_pulchrum_prjeb505	GPUH_0002593801	strongyloides_venezuelensis_prjeb530	SVE_0910300			strongyloides_papillosus_prjeb525	SPAL_0001049200					diphyllobothrium_latum_prjeb1206	DILT_0000959201									onchocerca_volvulus_prjeb513	WBGene00238318							onchocerca_ochengi_prjeb1809	nOo.2.0.1.g04053	onchocerca_ochengi_prjeb1809	nOo.2.0.1.g04053
					dictyocaulus_viviparus_prjna72587	DICVIV_10599	dictyocaulus_viviparus_prjna72587	DICVIV_10599					strongyloides_ratti_prjeb125	WBGene00258379	enterobius_vermicularis_prjeb503	EVEC_0000611601			strongyloides_papillosus_prjeb525	SPAL_0001272300					diphyllobothrium_latum_prjeb1206	DILT_0000999401									strongylus_vulgaris_prjeb531	SVUK_0001881501							onchocerca_ochengi_prjeb1809	nOo.2.0.1.g03548	onchocerca_ochengi_prjeb1809	nOo.2.0.1.g03548
					onchocerca_volvulus_prjeb513	WBGene00249018	onchocerca_volvulus_prjeb513	WBGene00249018					strongyloides_ratti_prjeb125	WBGene00258463	acanthocheilonema_viteae_prjeb4306	nAv.1.0.1.g02086			strongyloides_papillosus_prjeb525	SPAL_0001308500					diphyllobothrium_latum_prjeb1206	DILT_0001033101									strongylus_vulgaris_prjeb531	SVUK_0001259801							pristionchus_pacificus_prjna12644	WBGene00110565	pristionchus_pacificus_prjna12644	WBGene00110565
					strongylus_vulgaris_prjeb531	SVUK_0001957301	strongylus_vulgaris_prjeb531	SVUK_0001957301					panagrellus_redivivus_prjna186477	Pan_g11312	opisthorchis_viverrini_prjna222628	T265_09883			strongyloides_papillosus_prjeb525	SPAL_0001317900					diphyllobothrium_latum_prjeb1206	DILT_0001152101									protopolystoma_xenopodis_prjeb1201	PXEA_0002058001							brugia_pahangi_prjeb497	BPAG_0000393901	brugia_pahangi_prjeb497	BPAG_0000393901
					strongylus_vulgaris_prjeb531	SVUK_0001352201	strongylus_vulgaris_prjeb531	SVUK_0001352201					panagrellus_redivivus_prjna186477	Pan_g21041	dictyocaulus_viviparus_prjeb5116	nDv.1.0.1.g08712			strongyloides_papillosus_prjeb525	SPAL_0001429300					diphyllobothrium_latum_prjeb1206	DILT_0001294001									protopolystoma_xenopodis_prjeb1201	PXEA_0002172801							brugia_pahangi_prjeb497	BPAG_0000507101	brugia_pahangi_prjeb497	BPAG_0000507101
					strongylus_vulgaris_prjeb531	SVUK_0001639001	strongylus_vulgaris_prjeb531	SVUK_0001639001					trichobilharzia_regenti_prjeb4662	TRE_0000651301	dictyocaulus_viviparus_prjna72587	DICVIV_03345			strongyloides_papillosus_prjeb525	SPAL_0001486000					diphyllobothrium_latum_prjeb1206	DILT_0001310401									protopolystoma_xenopodis_prjeb1201	PXEA_0003778201							globodera_pallida_prjeb123	GPLIN_000100900	globodera_pallida_prjeb123	GPLIN_000100900
					protopolystoma_xenopodis_prjeb1201	PXEA_0002875801	protopolystoma_xenopodis_prjeb1201	PXEA_0002875801					caenorhabditis_remanei_prjna53967	WBGene00051322	onchocerca_volvulus_prjeb513	WBGene00247823			strongyloides_papillosus_prjeb525	SPAL_0001490800					diphyllobothrium_latum_prjeb1206	DILT_0001396401									bursaphelenchus_xylophilus_prjea64437	BXY_0163800							globodera_pallida_prjeb123	GPLIN_000121700	globodera_pallida_prjeb123	GPLIN_000121700
					bursaphelenchus_xylophilus_prjea64437	BXY_0838200	bursaphelenchus_xylophilus_prjea64437	BXY_0838200					caenorhabditis_remanei_prjna53967	WBGene00054851	strongylus_vulgaris_prjeb531	SVUK_0000387301			strongyloides_papillosus_prjeb525	SPAL_0001506400					diphyllobothrium_latum_prjeb1206	DILT_0001442301									bursaphelenchus_xylophilus_prjea64437	BXY_0164500							globodera_pallida_prjeb123	GPLIN_000101100	globodera_pallida_prjeb123	GPLIN_000101100
													caenorhabditis_remanei_prjna53967	WBGene00077312	protopolystoma_xenopodis_prjeb1201	PXEA_0002381601			strongyloides_papillosus_prjeb525	SPAL_0001667400					diphyllobothrium_latum_prjeb1206	DILT_0001528501									trichinella_zimbabwensis_prjna257433	T11_2750							globodera_pallida_prjeb123	GPLIN_000591700	globodera_pallida_prjeb123	GPLIN_000591700
													rattus_norvegicus	ENSRNOG00000031208	bursaphelenchus_xylophilus_prjea64437	BXY_1725900			trichinella_papuae_prjna257433	T10_1500					diphyllobothrium_latum_prjeb1206	DILT_0001539401																	globodera_pallida_prjeb123	GPLIN_000122000	globodera_pallida_prjeb123	GPLIN_000122000
													schistosoma_rodhaini_prjeb526	SROB_0002302501	trichinella_zimbabwensis_prjna257433	T11_6974			trichinella_patagoniensis_prjna257433	T12_16853					diphyllobothrium_latum_prjeb1206	DILT_0001818201																	globodera_pallida_prjeb123	GPLIN_000101200	globodera_pallida_prjeb123	GPLIN_000101200
													globodera_rostochiensis_prjeb13504	GROS_g07680					haemonchus_placei_prjeb509	HPLM_0000802501					diphyllobothrium_latum_prjeb1206	DILT_0001863401																	strongyloides_papillosus_prjeb525	SPAL_0000577200	strongyloides_papillosus_prjeb525	SPAL_0000577200
													globodera_rostochiensis_prjeb13504	GROS_g12096					haemonchus_placei_prjeb509	HPLM_0001209601					diphyllobothrium_latum_prjeb1206	DILT_0001888301																	strongyloides_papillosus_prjeb525	SPAL_0001087400	strongyloides_papillosus_prjeb525	SPAL_0001087400
													gyrodactylus_salaris_prjna244375	snap_masked-scf7180006949356-processed-gene-0.49					haemonchus_placei_prjeb509	HPLM_0001651601					diphyllobothrium_latum_prjeb1206	DILT_0001985101																	strongyloides_papillosus_prjeb525	SPAL_0001630200	strongyloides_papillosus_prjeb525	SPAL_0001630200
													steinernema_scapterisci_prjna204942	L892_g19135					haemonchus_placei_prjeb509	HPLM_0001669401					diphyllobothrium_latum_prjeb1206	DILT_0001991901																	strongyloides_papillosus_prjeb525	SPAL_0001630300	strongyloides_papillosus_prjeb525	SPAL_0001630300
													steinernema_scapterisci_prjna204942	L892_g7952					heligmosomoides_polygyrus_prjeb1203	HPBE_0000110001					schistosoma_mansoni_prjea36577	Smp_042720																	trichinella_papuae_prjna257433	T10_564	trichinella_papuae_prjna257433	T10_564
													litomosoides_sigmodontis_prjeb3075	nLs.2.1.2.g07780					heligmosomoides_polygyrus_prjeb1203	HPBE_0000719901					schistosoma_mansoni_prjea36577	Smp_151210																	trichinella_patagoniensis_prjna257433	T12_16112	trichinella_patagoniensis_prjna257433	T12_16112
													litomosoides_sigmodontis_prjeb3075	nLs.2.1.2.g05675					heligmosomoides_polygyrus_prjeb1203	HPBE_0001633401					schistosoma_mansoni_prjea36577	Smp_151220																	haemonchus_placei_prjeb509	HPLM_0000068201	haemonchus_placei_prjeb509	HPLM_0000068201
													litomosoides_sigmodontis_prjeb3075	nLs.2.1.2.g07202					heligmosomoides_polygyrus_prjeb1203	HPBE_0002280401					schistosoma_margrebowiei_prjeb522	SMRZ_0001117201																	haemonchus_placei_prjeb509	HPLM_0000167601	haemonchus_placei_prjeb509	HPLM_0000167601
													anisakis_simplex_prjeb496	ASIM_0001395601					heligmosomoides_polygyrus_prjeb15396	HPOL_0000257401					schistosoma_margrebowiei_prjeb522	SMRZ_0001972601																	haemonchus_placei_prjeb509	HPLM_0001882901	haemonchus_placei_prjeb509	HPLM_0001882901
													anisakis_simplex_prjeb496	ASIM_0001968901					heligmosomoides_polygyrus_prjeb15396	HPOL_0000847501					schistosoma_margrebowiei_prjeb522	SMRZ_0002054801																	haemonchus_placei_prjeb509	HPLM_0002034301	haemonchus_placei_prjeb509	HPLM_0002034301
													clonorchis_sinensis_prjda72781	csin112315					heligmosomoides_polygyrus_prjeb15396	HPOL_0000869501					schistosoma_mattheei_prjeb523	SMTD_0000361001																	heligmosomoides_polygyrus_prjeb1203	HPBE_0000073301	heligmosomoides_polygyrus_prjeb1203	HPBE_0000073301
													clonorchis_sinensis_prjda72781	csin113312					heligmosomoides_polygyrus_prjeb15396	HPOL_0001479501					schistosoma_mattheei_prjeb523	SMTD_0002038801																	heligmosomoides_polygyrus_prjeb1203	HPBE_0000746401	heligmosomoides_polygyrus_prjeb1203	HPBE_0000746401
													caenorhabditis_sinica_prjna194557	Csp5_scaffold_00081.g3643					heligmosomoides_polygyrus_prjeb15396	HPOL_0001735701					hymenolepis_microstoma_prjeb124	HmN_000137800																	heligmosomoides_polygyrus_prjeb15396	HPOL_0000113301	heligmosomoides_polygyrus_prjeb15396	HPOL_0000113301
													caenorhabditis_sinica_prjna194557	Csp5_scaffold_00158.g5888					heligmosomoides_polygyrus_prjeb15396	HPOL_0001735801					hymenolepis_microstoma_prjeb124	HmN_000311800																	heligmosomoides_polygyrus_prjeb15396	HPOL_0000114001	heligmosomoides_polygyrus_prjeb15396	HPOL_0000114001
													caenorhabditis_sinica_prjna194557	Csp5_scaffold_00211.g7127					heligmosomoides_polygyrus_prjeb15396	HPOL_0001735901					hymenolepis_microstoma_prjeb124	HmN_000648300																	trichinella_pseudospiralis_iss13prjna257433	T4A_10521	trichinella_pseudospiralis_iss13prjna257433	T4A_10521
													schistocephalus_solidus_prjeb527	SSLN_0001708301					heligmosomoides_polygyrus_prjeb15396	HPOL_0002027201					hymenolepis_microstoma_prjeb124	HmN_000688900																	gongylonema_pulchrum_prjeb505	GPUH_0000322901	gongylonema_pulchrum_prjeb505	GPUH_0000322901
													taenia_solium_prjna170813	TsM_000395700					trichinella_pseudospiralis_iss13prjna257433	T4A_10232					hymenolepis_microstoma_prjeb124	HmN_000880800																	gongylonema_pulchrum_prjeb505	GPUH_0000325501	gongylonema_pulchrum_prjeb505	GPUH_0000325501
													trichinella_spiralis_prjna12603	Tsp_09761					strongyloides_ratti_prjeb125	WBGene00256697					echinococcus_multilocularis_prjeb122	EmuJ_000039900																	strongyloides_ratti_prjeb125	WBGene00261916	strongyloides_ratti_prjeb125	WBGene00261916
													trichinella_spiralis_prjna12603	Tsp_09762					strongyloides_ratti_prjeb125	WBGene00257211					echinococcus_multilocularis_prjeb122	EmuJ_000370600																	strongyloides_ratti_prjeb125	WBGene00261917	strongyloides_ratti_prjeb125	WBGene00261917
													trichinella_spiralis_prjna257433	T01_10706					strongyloides_ratti_prjeb125	WBGene00257257					echinococcus_multilocularis_prjeb122	EmuJ_000370800																	strongyloides_ratti_prjeb125	WBGene00265881	strongyloides_ratti_prjeb125	WBGene00265881
													trichinella_spiralis_prjna257433	T01_13378					strongyloides_ratti_prjeb125	WBGene00257541					echinococcus_multilocularis_prjeb122	EmuJ_000397200																	panagrellus_redivivus_prjna186477	Pan_g2540	panagrellus_redivivus_prjna186477	Pan_g2540
													strongyloides_stercoralis_prjeb528	SSTP_0000581300					strongyloides_ratti_prjeb125	WBGene00257624					echinococcus_multilocularis_prjeb122	EmuJ_000398300																	panagrellus_redivivus_prjna186477	Pan_g6354	panagrellus_redivivus_prjna186477	Pan_g6354
													strongyloides_stercoralis_prjeb528	SSTP_0001277400					strongyloides_ratti_prjeb125	WBGene00258136					echinococcus_multilocularis_prjeb122	EmuJ_000406400																	panagrellus_redivivus_prjna186477	Pan_g735	panagrellus_redivivus_prjna186477	Pan_g735
													trichuris_suis_prjna179528	D918_01912					strongyloides_ratti_prjeb125	WBGene00263733					echinococcus_multilocularis_prjeb122	EmuJ_000525000																	trichobilharzia_regenti_prjeb4662	TRE_0000156801	trichobilharzia_regenti_prjeb4662	TRE_0000156801
													trichuris_suis_prjna208415	M51307320					strongyloides_ratti_prjeb125	WBGene00264111					echinococcus_multilocularis_prjeb122	EmuJ_000525200																	caenorhabditis_remanei_prjna53967	WBGene00053135	caenorhabditis_remanei_prjna53967	WBGene00053135
													trichuris_suis_prjna208416	M514_07320					strongyloides_ratti_prjeb125	WBGene00264293					echinococcus_multilocularis_prjeb122	EmuJ_000525300																	caenorhabditis_remanei_prjna53967	WBGene00064141	caenorhabditis_remanei_prjna53967	WBGene00064141
													ascaris_suum_prjna80881	GS_11441					strongyloides_ratti_prjeb125	WBGene00264538					echinococcus_multilocularis_prjeb122	EmuJ_000545700																	rattus_norvegicus	ENSRNOG00000017693	rattus_norvegicus	ENSRNOG00000017693
													ascaris_suum_prjna80881	GS_17577					strongyloides_ratti_prjeb125	WBGene00264866					echinococcus_multilocularis_prjeb122	EmuJ_000545800																	rattus_norvegicus	ENSRNOG00000036951	rattus_norvegicus	ENSRNOG00000036951
													ascaris_suum_prjna80881	GS_19025					strongyloides_ratti_prjeb125	WBGene00264882					echinococcus_multilocularis_prjeb122	EmuJ_000545900																	rattus_norvegicus	ENSRNOG00000005302	rattus_norvegicus	ENSRNOG00000005302
													trichinella_t6_prjna257433	T06_12331					strongyloides_ratti_prjeb125	WBGene00267620					echinococcus_multilocularis_prjeb122	EmuJ_000546000																	schistosoma_rodhaini_prjeb526	SROB_0001724201	schistosoma_rodhaini_prjeb526	SROB_0001724201
													trichinella_t6_prjna257433	T06_4611					panagrellus_redivivus_prjna186477	Pan_g17323					echinococcus_multilocularis_prjeb122	EmuJ_000546100																	globodera_rostochiensis_prjeb13504	GROS_g02418	globodera_rostochiensis_prjeb13504	GROS_g02418
													trichinella_t8_prjna257433	T08_5081					panagrellus_redivivus_prjna186477	Pan_g6775					echinococcus_multilocularis_prjeb122	EmuJ_000548500																	globodera_rostochiensis_prjeb13504	GROS_g02421	globodera_rostochiensis_prjeb13504	GROS_g02421
													trichinella_t8_prjna257433	T08_5734					panagrellus_redivivus_prjna186477	Pan_g992					echinococcus_multilocularis_prjeb122	EmuJ_000548700																	globodera_rostochiensis_prjeb13504	GROS_g03130	globodera_rostochiensis_prjeb13504	GROS_g03130
													trichinella_t9_prjna257433	T09_10087					caenorhabditis_remanei_prjna53967	WBGene00053040					echinococcus_multilocularis_prjeb122	EmuJ_000549000																	globodera_rostochiensis_prjeb13504	GROS_g08957	globodera_rostochiensis_prjeb13504	GROS_g08957
													trichinella_t9_prjna257433	T09_6110					caenorhabditis_remanei_prjna53967	WBGene00059504					echinococcus_multilocularis_prjeb122	EmuJ_000549100																	taenia_saginata_prjna71493	TSAs00008g02043	taenia_saginata_prjna71493	TSAs00008g02043
													trichoplax_adhaerens	TriadG19831					caenorhabditis_remanei_prjna53967	WBGene00062808					echinococcus_multilocularis_prjeb122	EmuJ_001110000																	taenia_saginata_prjna71493	TSAs00008g02044	taenia_saginata_prjna71493	TSAs00008g02044
													brugia_timori_prjeb4663	BTMF_0001058501					caenorhabditis_remanei_prjna53967	WBGene00068643					echinococcus_multilocularis_prjeb122	EmuJ_001110100																	gyrodactylus_salaris_prjna244375	maker-scf7180006951219-snap-gene-0.60	gyrodactylus_salaris_prjna244375	maker-scf7180006951219-snap-gene-0.60
													brugia_timori_prjeb4663	BTMF_0001275301					caenorhabditis_remanei_prjna53967	WBGene00068644					echinococcus_multilocularis_prjeb122	EmuJ_002164800																	steinernema_scapterisci_prjna204942	L892_g7804	steinernema_scapterisci_prjna204942	L892_g7804
													brugia_timori_prjeb4663	BTMF_0001376101					caenorhabditis_remanei_prjna53967	WBGene00085520					hymenolepis_nana_prjeb508	HNAJ_0000094701																	steinernema_scapterisci_prjna204942	L892_g7911	steinernema_scapterisci_prjna204942	L892_g7911
													parastrongyloides_trichosuri_prjeb515	PTRK_0001110600					rattus_norvegicus	ENSRNOG00000002536					hymenolepis_nana_prjeb508	HNAJ_0000270101																	saccharomyces_cerevisiae	YHR092C	saccharomyces_cerevisiae	YHR092C
													parastrongyloides_trichosuri_prjeb515	PTRK_0001320400					gyrodactylus_salaris_prjna244375	genemark-scf7180006950621-processed-gene-0.1					hymenolepis_nana_prjeb508	HNAJ_0000285901																	saccharomyces_cerevisiae	YEL069C	saccharomyces_cerevisiae	YEL069C
													trichuris_trichiura_prjeb535	TTRE_0000480201					gyrodactylus_salaris_prjna244375	maker-scf7180006947110-snap-gene-0.65					hymenolepis_nana_prjeb508	HNAJ_0000296001																	saccharomyces_cerevisiae	YNR072W	saccharomyces_cerevisiae	YNR072W
													caenorhabditis_tropicalis_prjna53597	Csp11.Scaffold24.g122					gyrodactylus_salaris_prjna244375	snap_masked-scf7180006947407-processed-gene-0.1					hymenolepis_nana_prjeb508	HNAJ_0000348101																	saccharomyces_cerevisiae	YDR342C	saccharomyces_cerevisiae	YDR342C
													caenorhabditis_tropicalis_prjna53597	Csp11.Scaffold629.g12456					gyrodactylus_salaris_prjna244375	snap_masked-scf7180006951865-processed-gene-0.7					hymenolepis_nana_prjeb508	HNAJ_0000580801																	saccharomyces_cerevisiae	YJR158W	saccharomyces_cerevisiae	YJR158W
													caenorhabditis_tropicalis_prjna53597	Csp11.Scaffold629.g13419					steinernema_scapterisci_prjna204942	L892_g15214					hymenolepis_nana_prjeb508	HNAJ_0000603401																	saccharomyces_cerevisiae	YLR081W	saccharomyces_cerevisiae	YLR081W
													caenorhabditis_tropicalis_prjna53597	Csp11.Scaffold629.g9486					steinernema_scapterisci_prjna204942	L892_g26749					hymenolepis_nana_prjeb508	HNAJ_0000666901																	saccharomyces_cerevisiae	YDL138W	saccharomyces_cerevisiae	YDL138W
													strongyloides_venezuelensis_prjeb530	SVE_0939700					steinernema_scapterisci_prjna204942	L892_g29947					hymenolepis_nana_prjeb508	HNAJ_0000688601																	saccharomyces_cerevisiae	YDR345C	saccharomyces_cerevisiae	YDR345C
													strongyloides_venezuelensis_prjeb530	SVE_0947600					steinernema_scapterisci_prjna204942	L892_g3627					hymenolepis_nana_prjeb508	HNAJ_0000700401																	saccharomyces_cerevisiae	YHR094C	saccharomyces_cerevisiae	YHR094C
													enterobius_vermicularis_prjeb503	EVEC_0000949201					anisakis_simplex_prjeb496	ASIM_0001500301					hymenolepis_nana_prjeb508	HNAJ_0001079401																	saccharomyces_cerevisiae	YNL318C	saccharomyces_cerevisiae	YNL318C
													enterobius_vermicularis_prjeb503	EVEC_0001175301					caenorhabditis_sinica_prjna194557	Csp5_scaffold_00073.g3402					hymenolepis_nana_prjeb508	HNAJ_0001079601																	saccharomyces_cerevisiae	YDL245C	saccharomyces_cerevisiae	YDL245C
													acanthocheilonema_viteae_prjeb4306	nAv.1.0.1.g01594					caenorhabditis_sinica_prjna194557	Csp5_scaffold_00085.g3783					hymenolepis_nana_prjeb508	HNAJ_0001079701																	saccharomyces_cerevisiae	YDR536W	saccharomyces_cerevisiae	YDR536W
													acanthocheilonema_viteae_prjeb4306	nAv.1.0.1.g03954					caenorhabditis_sinica_prjna194557	Csp5_scaffold_00227.g7491					trichobilharzia_regenti_prjeb4662	TRE_0000048601																	saccharomyces_cerevisiae	YJL219W	saccharomyces_cerevisiae	YJL219W
													acanthocheilonema_viteae_prjeb4306	nAv.1.0.1.g09083					caenorhabditis_sinica_prjna194557	Csp5_scaffold_02339.g26051					trichobilharzia_regenti_prjeb4662	TRE_0001678101																	saccharomyces_cerevisiae	YOL156W	saccharomyces_cerevisiae	YOL156W
													opisthorchis_viverrini_prjna222628	T265_13020					schistocephalus_solidus_prjeb527	SSLN_0000905001					schistosoma_rodhaini_prjeb526	SROB_0000086601																	saccharomyces_cerevisiae	YDR343C	saccharomyces_cerevisiae	YDR343C
													opisthorchis_viverrini_prjna222628	T265_13021					trichinella_spiralis_prjna12603	Tsp_00464					schistosoma_rodhaini_prjeb526	SROB_0001638201																	saccharomyces_cerevisiae	YDL194W	saccharomyces_cerevisiae	YDL194W
													dictyocaulus_viviparus_prjeb5116	nDv.1.0.1.g05299					trichinella_spiralis_prjna257433	T01_9581					schistosoma_rodhaini_prjeb526	SROB_0001805101																	saccharomyces_cerevisiae	YHR096C	saccharomyces_cerevisiae	YHR096C
													dictyocaulus_viviparus_prjeb5116	nDv.1.0.1.g00981					strongyloides_stercoralis_prjeb528	SSTP_0000223400					schistosoma_rodhaini_prjeb526	SROB_0002001801																	saccharomyces_cerevisiae	YMR011W	saccharomyces_cerevisiae	YMR011W
													dictyocaulus_viviparus_prjna72587	DICVIV_08369					strongyloides_stercoralis_prjeb528	SSTP_0000529900					schistosoma_rodhaini_prjeb526	SROB_0002219101																	saccharomyces_cerevisiae	YJL214W	saccharomyces_cerevisiae	YJL214W
													onchocerca_volvulus_prjeb513	WBGene00238580					strongyloides_stercoralis_prjeb528	SSTP_0000739900					taenia_saginata_prjna71493	TSAs00002g00715																	saccharomyces_cerevisiae	YFL011W	saccharomyces_cerevisiae	YFL011W
													onchocerca_volvulus_prjeb513	WBGene00239305					strongyloides_stercoralis_prjeb528	SSTP_0000852700					taenia_saginata_prjna71493	TSAs00009g02262																	litomosoides_sigmodontis_prjeb3075	nLs.2.1.2.g07429	litomosoides_sigmodontis_prjeb3075	nLs.2.1.2.g07429
													onchocerca_volvulus_prjeb513	WBGene00240395					strongyloides_stercoralis_prjeb528	SSTP_0000927700					taenia_saginata_prjna71493	TSAs00009g02263																	anisakis_simplex_prjeb496	ASIM_0000627601	anisakis_simplex_prjeb496	ASIM_0000627601
													strongylus_vulgaris_prjeb531	SVUK_0000171701					strongyloides_stercoralis_prjeb528	SSTP_0000927800					taenia_saginata_prjna71493	TSAs00009g02264																	clonorchis_sinensis_prjda72781	csin110077	clonorchis_sinensis_prjda72781	csin110077
													bursaphelenchus_xylophilus_prjea64437	BXY_0511800					strongyloides_stercoralis_prjeb528	SSTP_0000948600					taenia_saginata_prjna71493	TSAs00009g02265																	caenorhabditis_sinica_prjna194557	Csp5_scaffold_01253.g19611	caenorhabditis_sinica_prjna194557	Csp5_scaffold_01253.g19611
													bursaphelenchus_xylophilus_prjea64437	BXY_1335100					strongyloides_stercoralis_prjeb528	SSTP_0000994300					taenia_saginata_prjna71493	TSAs00009g02266																	caenorhabditis_sinica_prjna194557	Csp5_scaffold_01666.g22407	caenorhabditis_sinica_prjna194557	Csp5_scaffold_01666.g22407
													bursaphelenchus_xylophilus_prjea64437	BXY_1402800					strongyloides_stercoralis_prjeb528	SSTP_0001113000					taenia_saginata_prjna71493	TSAs00009g02268																	caenorhabditis_sinica_prjna194557	Csp5_scaffold_05355.g34844	caenorhabditis_sinica_prjna194557	Csp5_scaffold_05355.g34844
													trichinella_zimbabwensis_prjna257433	T11_10570					strongyloides_stercoralis_prjeb528	SSTP_0001200100					taenia_saginata_prjna71493	TSAs00009g02269																	schistocephalus_solidus_prjeb527	SSLN_0001236401	schistocephalus_solidus_prjeb527	SSLN_0001236401
													trichinella_zimbabwensis_prjna257433	T11_18452					trichuris_suis_prjna179528	D918_00102					taenia_saginata_prjna71493	TSAs00009g02272																	schistocephalus_solidus_prjeb527	SSLN_0001493201	schistocephalus_solidus_prjeb527	SSLN_0001493201
																			trichuris_suis_prjna208415	M51305663					taenia_saginata_prjna71493	TSAs00009g02273																	schistocephalus_solidus_prjeb527	SSLN_0001620801	schistocephalus_solidus_prjeb527	SSLN_0001620801
																			trichuris_suis_prjna208416	M514_05663					taenia_saginata_prjna71493	TSAs00009g02274																	taenia_solium_prjna170813	TsM_000082700	taenia_solium_prjna170813	TsM_000082700
																			trichinella_t6_prjna257433	T06_8759					taenia_saginata_prjna71493	TSAs00009g02275																	taenia_solium_prjna170813	TsM_000653800	taenia_solium_prjna170813	TsM_000653800
																			trichinella_t8_prjna257433	T08_181					taenia_saginata_prjna71493	TSAs00041g05772																	trichinella_spiralis_prjna12603	Tsp_08958	trichinella_spiralis_prjna12603	Tsp_08958
																			trichinella_t9_prjna257433	T09_3855					taenia_saginata_prjna71493	TSAs00041g05773																	trichinella_spiralis_prjna12603	Tsp_08961	trichinella_spiralis_prjna12603	Tsp_08961
																			parastrongyloides_trichosuri_prjeb515	PTRK_0000090400					taenia_saginata_prjna71493	TSAs00078g07921																	trichinella_spiralis_prjna12603	Tsp_12930	trichinella_spiralis_prjna12603	Tsp_12930
																			trichuris_trichiura_prjeb535	TTRE_0000469701					taenia_saginata_prjna71493	TSAs00078g07922																	trichinella_spiralis_prjna257433	T01_6836	trichinella_spiralis_prjna257433	T01_6836
																			caenorhabditis_tropicalis_prjna53597	Csp11.Scaffold509.g2512					taenia_saginata_prjna71493	TSAs00096g08472																	schizosaccharomyces_pombe	SPAC1F8.01	schizosaccharomyces_pombe	SPAC1F8.01
																			caenorhabditis_tropicalis_prjna53597	Csp11.Scaffold589.g4990					taenia_saginata_prjna71493	TSAs00096g08476																	schizosaccharomyces_pombe	SPCC1235.14	schizosaccharomyces_pombe	SPCC1235.14
																			caenorhabditis_tropicalis_prjna53597	Csp11.Scaffold630.g22228					taenia_saginata_prjna71493	TSAs00096g08478																	schizosaccharomyces_pombe	SPCC548.07c	schizosaccharomyces_pombe	SPCC548.07c
																			strongyloides_venezuelensis_prjeb530	SVE_0175300					taenia_saginata_prjna71493	TSAs00100g08552																	schizosaccharomyces_pombe	SPBC4B4.08	schizosaccharomyces_pombe	SPBC4B4.08
																			strongyloides_venezuelensis_prjeb530	SVE_0175500					taenia_saginata_prjna71493	TSAs00119g08951																	schizosaccharomyces_pombe	SPCC1235.13	schizosaccharomyces_pombe	SPCC1235.13
																			strongyloides_venezuelensis_prjeb530	SVE_0176800					taenia_saginata_prjna71493	TSAs00119g08957																	schizosaccharomyces_pombe	SPCC548.06c	schizosaccharomyces_pombe	SPCC548.06c
																			strongyloides_venezuelensis_prjeb530	SVE_0200900					taenia_saginata_prjna71493	TSAs00119g08960																	schizosaccharomyces_pombe	SPBC1348.14c	schizosaccharomyces_pombe	SPBC1348.14c
																			strongyloides_venezuelensis_prjeb530	SVE_0359300					taenia_saginata_prjna71493	TSAs00184g09745																	schizosaccharomyces_pombe	SPBC1683.08	schizosaccharomyces_pombe	SPBC1683.08
																			strongyloides_venezuelensis_prjeb530	SVE_0379200					taenia_saginata_prjna71493	TSAs00193g09817																	strongyloides_stercoralis_prjeb528	SSTP_0001090700	strongyloides_stercoralis_prjeb528	SSTP_0001090700
																			strongyloides_venezuelensis_prjeb530	SVE_0379300					taenia_saginata_prjna71493	TSAs00193g09818																	strongyloides_stercoralis_prjeb528	SSTP_0001106500	strongyloides_stercoralis_prjeb528	SSTP_0001106500
																			strongyloides_venezuelensis_prjeb530	SVE_0379400					taenia_saginata_prjna71493	TSAs00193g09820																	strongyloides_stercoralis_prjeb528	SSTP_0001106600	strongyloides_stercoralis_prjeb528	SSTP_0001106600
																			strongyloides_venezuelensis_prjeb530	SVE_0379500					taenia_saginata_prjna71493	TSAs00195g09851																	trichuris_suis_prjna179528	D918_00359	trichuris_suis_prjna179528	D918_00359
																			strongyloides_venezuelensis_prjeb530	SVE_0573500					taenia_saginata_prjna71493	TSAs00195g09852																	trichuris_suis_prjna208415	M51301684	trichuris_suis_prjna208415	M51301684
																			strongyloides_venezuelensis_prjeb530	SVE_0574800					taenia_saginata_prjna71493	TSAs00224g10075																	trichuris_suis_prjna208416	M514_01684	trichuris_suis_prjna208416	M514_01684
																			strongyloides_venezuelensis_prjeb530	SVE_1012200					taenia_saginata_prjna71493	TSAs00259g10311																	ascaris_suum_prjna80881	GS_00595	ascaris_suum_prjna80881	GS_00595
																			strongyloides_venezuelensis_prjeb530	SVE_1087200					taenia_saginata_prjna71493	TSAs00259g10314																	ascaris_suum_prjna80881	GS_03235	ascaris_suum_prjna80881	GS_03235
																			strongyloides_venezuelensis_prjeb530	SVE_1123600					taenia_saginata_prjna71493	TSAs00300g10590																	ascaris_suum_prjna80881	GS_10453	ascaris_suum_prjna80881	GS_10453
																			strongyloides_venezuelensis_prjeb530	SVE_1148800					taenia_saginata_prjna71493	TSAs00384g11007																	ascaris_suum_prjna80881	GS_10972	ascaris_suum_prjna80881	GS_10972
																			strongyloides_venezuelensis_prjeb530	SVE_1196900					taenia_saginata_prjna71493	TSAs00528g11529																	ascaris_suum_prjna80881	GS_13944	ascaris_suum_prjna80881	GS_13944
																			strongyloides_venezuelensis_prjeb530	SVE_1775300					taenia_saginata_prjna71493	TSAs00536g11561																	ascaris_suum_prjna80881	GS_18694	ascaris_suum_prjna80881	GS_18694
																			opisthorchis_viverrini_prjna222628	T265_14338					taenia_saginata_prjna71493	TSAs00546g11584																	ascaris_suum_prjna80881	GS_21088	ascaris_suum_prjna80881	GS_21088
																			dictyocaulus_viviparus_prjeb5116	nDv.1.0.1.g12251					taenia_saginata_prjna71493	TSAs00546g11585																	trichinella_t6_prjna257433	T06_3620	trichinella_t6_prjna257433	T06_3620
																			dictyocaulus_viviparus_prjeb5116	nDv.1.0.1.g09397					taenia_saginata_prjna71493	TSAs00598g11754																	trichinella_t6_prjna257433	T06_9713	trichinella_t6_prjna257433	T06_9713
																			dictyocaulus_viviparus_prjeb5116	nDv.1.0.1.g09747					taenia_saginata_prjna71493	TSAs00885g12336																	trichinella_t8_prjna257433	T08_9296	trichinella_t8_prjna257433	T08_9296
																			dictyocaulus_viviparus_prjna72587	DICVIV_04343					taenia_saginata_prjna71493	TSAs00927g12395																	trichinella_t9_prjna257433	T09_4124	trichinella_t9_prjna257433	T09_4124
																			dictyocaulus_viviparus_prjna72587	DICVIV_01642					taenia_saginata_prjna71493	TSAs00994g12482																	trichinella_t9_prjna257433	T09_7796	trichinella_t9_prjna257433	T09_7796
																			dictyocaulus_viviparus_prjna72587	DICVIV_11095					taenia_saginata_prjna71493	TSAs00994g12484																	trichoplax_adhaerens	TriadG64243	trichoplax_adhaerens	TriadG64243
																			dictyocaulus_viviparus_prjna72587	DICVIV_13205					taenia_saginata_prjna71493	TSAs01029g12512																	hydatigera_taeniaeformis_prjeb534	TTAC_0000771201	hydatigera_taeniaeformis_prjeb534	TTAC_0000771201
																			dictyocaulus_viviparus_prjna72587	DICVIV_01562					taenia_saginata_prjna71493	TSAs02529g13084																	hydatigera_taeniaeformis_prjeb534	TTAC_0000771301	hydatigera_taeniaeformis_prjeb534	TTAC_0000771301
																			strongylus_vulgaris_prjeb531	SVUK_0000155601					clonorchis_sinensis_prjda72781	csin107148																	brugia_timori_prjeb4663	BTMF_0000152001	brugia_timori_prjeb4663	BTMF_0000152001
																			strongylus_vulgaris_prjeb531	SVUK_0001902001					clonorchis_sinensis_prjda72781	csin108731																	parastrongyloides_trichosuri_prjeb515	PTRK_0000326700	parastrongyloides_trichosuri_prjeb515	PTRK_0000326700
																			strongylus_vulgaris_prjeb531	SVUK_0000214801					schistocephalus_solidus_prjeb527	SSLN_0000058501																	parastrongyloides_trichosuri_prjeb515	PTRK_0001237800	parastrongyloides_trichosuri_prjeb515	PTRK_0001237800
																			strongylus_vulgaris_prjeb531	SVUK_0000716601					schistocephalus_solidus_prjeb527	SSLN_0000074701																	parastrongyloides_trichosuri_prjeb515	PTRK_0001237900	parastrongyloides_trichosuri_prjeb515	PTRK_0001237900
																			bursaphelenchus_xylophilus_prjea64437	BXY_0559100					schistocephalus_solidus_prjeb527	SSLN_0000148401																	trichuris_trichiura_prjeb535	TTRE_0000330501	trichuris_trichiura_prjeb535	TTRE_0000330501
																			trichinella_zimbabwensis_prjna257433	T11_4485					schistocephalus_solidus_prjeb527	SSLN_0000608601																	caenorhabditis_tropicalis_prjna53597	Csp11.Scaffold605.g5656	caenorhabditis_tropicalis_prjna53597	Csp11.Scaffold605.g5656
																									schistocephalus_solidus_prjeb527	SSLN_0001036101																	caenorhabditis_tropicalis_prjna53597	Csp11.Scaffold629.g11418	caenorhabditis_tropicalis_prjna53597	Csp11.Scaffold629.g11418
																									schistocephalus_solidus_prjeb527	SSLN_0001111901																	strongyloides_venezuelensis_prjeb530	SVE_0436300	strongyloides_venezuelensis_prjeb530	SVE_0436300
																									schistocephalus_solidus_prjeb527	SSLN_0001215001																	strongyloides_venezuelensis_prjeb530	SVE_0436400	strongyloides_venezuelensis_prjeb530	SVE_0436400
																									schistocephalus_solidus_prjeb527	SSLN_0001400001																	strongyloides_venezuelensis_prjeb530	SVE_1981200	strongyloides_venezuelensis_prjeb530	SVE_1981200
																									schistocephalus_solidus_prjeb527	SSLN_0001424401																	enterobius_vermicularis_prjeb503	EVEC_0001206501	enterobius_vermicularis_prjeb503	EVEC_0001206501
																									schistocephalus_solidus_prjeb527	SSLN_0001449101																	enterobius_vermicularis_prjeb503	EVEC_0001279701	enterobius_vermicularis_prjeb503	EVEC_0001279701
																									schistocephalus_solidus_prjeb527	SSLN_0001460101																	acanthocheilonema_viteae_prjeb4306	nAv.1.0.1.g02757	acanthocheilonema_viteae_prjeb4306	nAv.1.0.1.g02757
																									schistocephalus_solidus_prjeb527	SSLN_0001466301																	opisthorchis_viverrini_prjna222628	T265_00434	opisthorchis_viverrini_prjna222628	T265_00434
																									schistocephalus_solidus_prjeb527	SSLN_0001473201																	dictyocaulus_viviparus_prjeb5116	nDv.1.0.1.g13935	dictyocaulus_viviparus_prjeb5116	nDv.1.0.1.g13935
																									schistocephalus_solidus_prjeb527	SSLN_0001932301																	dictyocaulus_viviparus_prjeb5116	nDv.1.0.1.g12900	dictyocaulus_viviparus_prjeb5116	nDv.1.0.1.g12900
																									schistocephalus_solidus_prjeb527	SSLN_0002010801																	dictyocaulus_viviparus_prjeb5116	nDv.1.0.1.g02358	dictyocaulus_viviparus_prjeb5116	nDv.1.0.1.g02358
																									taenia_solium_prjna170813	TsM_000410000																	dictyocaulus_viviparus_prjna72587	DICVIV_04261	dictyocaulus_viviparus_prjna72587	DICVIV_04261
																									taenia_solium_prjna170813	TsM_001075100																	dictyocaulus_viviparus_prjna72587	DICVIV_04260	dictyocaulus_viviparus_prjna72587	DICVIV_04260
																									taenia_solium_prjna170813	TsM_000875900																	dictyocaulus_viviparus_prjna72587	DICVIV_04258	dictyocaulus_viviparus_prjna72587	DICVIV_04258
																									taenia_solium_prjna170813	TsM_000384100																	onchocerca_volvulus_prjeb513	WBGene00248399	onchocerca_volvulus_prjeb513	WBGene00248399
																									taenia_solium_prjna170813	TsM_000087900																	strongylus_vulgaris_prjeb531	SVUK_0000062601	strongylus_vulgaris_prjeb531	SVUK_0000062601
																									taenia_solium_prjna170813	TsM_000032600																	protopolystoma_xenopodis_prjeb1201	PXEA_0003250401	protopolystoma_xenopodis_prjeb1201	PXEA_0003250401
																									taenia_solium_prjna170813	TsM_000402700																	bursaphelenchus_xylophilus_prjea64437	BXY_0761800	bursaphelenchus_xylophilus_prjea64437	BXY_0761800
																									taenia_solium_prjna170813	TsM_000038500																	bursaphelenchus_xylophilus_prjea64437	BXY_1740300	bursaphelenchus_xylophilus_prjea64437	BXY_1740300
																									taenia_solium_prjna170813	TsM_000129500																	trichinella_zimbabwensis_prjna257433	T11_5256	trichinella_zimbabwensis_prjna257433	T11_5256
																									taenia_solium_prjna170813	TsM_000164900																	YJL214W
																									taenia_solium_prjna170813	TsM_000045200																	Aqu1.223862
																									taenia_solium_prjna170813	TsM_000617600																	BN1106_s584B000346
																									taenia_solium_prjna170813	TsM_000343000
																									taenia_solium_prjna170813	TsM_000099500
																									taenia_solium_prjna170813	TsM_000550900
																									taenia_solium_prjna170813	TsM_000550800
																									taenia_solium_prjna170813	TsM_000993200
																									hydatigera_taeniaeformis_prjeb534	TTAC_0000024901
																									hydatigera_taeniaeformis_prjeb534	TTAC_0000154401
																									hydatigera_taeniaeformis_prjeb534	TTAC_0000272501
																									hydatigera_taeniaeformis_prjeb534	TTAC_0000455801
																									hydatigera_taeniaeformis_prjeb534	TTAC_0000512401
																									hydatigera_taeniaeformis_prjeb534	TTAC_0000594201
																									hydatigera_taeniaeformis_prjeb534	TTAC_0000937601
																									hydatigera_taeniaeformis_prjeb534	TTAC_0001031901
																									hydatigera_taeniaeformis_prjeb534	TTAC_0001071101
																									hydatigera_taeniaeformis_prjeb534	TTAC_0001087801
																									hydatigera_taeniaeformis_prjeb534	TTAC_0001114201
																									hydatigera_taeniaeformis_prjeb534	TTAC_0001158001
																									opisthorchis_viverrini_prjna222628	T265_14897
[truncated: 251 more columns]
