# Supplementary material for: In silico analyses of protein glycosylating genes in the helminth Fasciola hepatica (liver fluke) predict protein-linked glycan simplicity and reveal temporally-dynamic expression profiles
Source: Sci Rep. 2018 Aug 3;8:11700. doi: 10.1038/s41598-018-29673-3 (PMC6076252; doi:10.1038/s41598-018-29673-3)
Supplement: Supplementary file 5 — S5 [file 41598_2018_29673_MOESM5_ESM.xlsx]

## Sheet: Sheet1
In silico analyses of protein glycosylating genes in the helminth Fasciola hepatica (liver fluke) predict protein-linked glycan simplicity and reveal temporally-dynamic expression profiles
Paul McVeigh, Krystyna Cwiklinski, Andres Garcia-Campos, Grace Mulcahy, Sandra M O’Neill, Aaron G Maule, John P Dalton
Supplementary Table S5. Summary of protein glycoslation related sequences in published proteomics datasets (Ravida et al., 2016; Cwiklinski et al., 2015b, 2018).
	Unique peptide
	Ad_ FhGlyco Teg	Ad_FhManTeg			Ad_ES	Ad_EV				NEJ 1hr ES		NEJ 1hr ES		NEJ 1hr ES		NEJ 1hr ES		NEJ 3hr ES		NEJ 3hr ES		NEJ 3hr ES		NEJ 24hr ES		NEJ 24hr ES		NEJ 24hr ES		Met_somatic		Met_somatic		Met_somatic		NEJ 3hr_somatic		NEJ 3hr_somatic		NEJ 3hr_somatic		NEJ 24hr_somatic		NEJ 24hr_somatic		NEJ 24hr_somatic		NEJ 48hr_somatic
		ConA_bound	LCA_bound	GNL_bound		Lumen	Trypsin (outer surface of EV)	NaHCO3 - membrane protein	TX100/SDS-membrane protein	Unique Peptide	emPAI	Unique Peptide	emPAI	Unique Peptide	emPAI	Unique Peptide	emPAI	Unique Peptide	emPAI	Unique Peptide	emPAI	Unique Peptide	emPAI	Unique Peptide	emPAI	Unique Peptide	emPAI	Unique Peptide	emPAI	Unique Peptide	emPAI	Unique Peptide	emPAI	Unique Peptide	emPAI	Unique Peptide	emPAI	Unique Peptide	emPAI	Unique Peptide	emPAI	Unique Peptide	emPAI	Unique Peptide	emPAI	Unique Peptide	emPAI	Unique Peptide	emPAI
BN1106_s1170B000182																														3	0.92117	1	0.056191	4	0.17458	2	0.69318	2	0.10133	2	0.14037	3	1.205	1	0.050341	1	0.085435	1	0.065725
BN1106_s1253B000118																														4	0.49005	6	0.16769	6	0.10575	3	0.28839	3	0.054541	2	0.049096	2	0.27045	2	0.037693	1	0.031184	1	0.02399
BN1106_s1334B000257						3	0	0	0																					2	0.28651	1	0.025105	1	0.015832	3	0.46681	2	0.043628	1	0.029296	2	0.43629	1	0.022491	0	0	0	0
BN1106_s1334B000258																														2	2.7449	3	0.25355	3	0.1599	3	3.4519	3	0.21359	2	0.18072	2	3.5117	2	0.13874	2	0.23547	2	0.18114
BN1106_s1466B000256																														2	0.38961	0	0	1	0.034549	0	0	0	0	1	0.063928	0	0	0	0	0	0	0	0
BN1106_s1713B000125																														12	3.0576	8	0.23501	10	0.19154	12	1.9826	6	0.12158	8	0.23713	9	3.3515	9	0.24053	7	0.26305	7	0.23769
BN1106_s1832B000342																														10	2.2267	15	0.53826	14	0.30874	13	1.5296	11	0.30166	11	0.41786	8	1.7568	9	0.22046	4	0.14441	2	0.052585
BN1106_s1860B000092																														2	0.41992	0	0	0	0	2	0.91704	0	0	0	0	1	0.66738	0	0	0	0	0	0
BN1106_s1959B000206	3	0	0	4						10	11.361	1	0.47665	3	2.8196	3	1.8839	7	5.4103	7	6.2821	5	0.78519	1	3.8157	3	6.827	0	0	10	18.507	13	5.2025	15	4.5684	10	10.186	13	3.1222	10	1.7372	10	19.908	12	3.9387	10	2.2635	10	1.7413
BN1106_s2077B000122																														1	0.15817	3	0.13177	3	0.083099	1	0.13481	2	0.070434	1	0.046465	1	0.21675	2	0.074905	1	0.060543	1	0.046575
BN1106_s244B000349	3																													10	9.1874	14	0.99386	18	1.2661	14	8.5093	13	0.74906	11	0.92464	15	11.123	12	0.55548	9	0.82629	8	0.47619
BN1106_s269B000233	2	3	2	5																										9	6.3129	10	0.72668	11	0.52846	9	8.1679	9	0.52685	10	0.97784	8	7.6442	9	0.56029	4	0.27797	2	0.096871
BN1106_s273B000155																														5	0.92413	0	0	2	0.043124	5	1.5614	2	0.057604	3	0.12468	5	2.5348	5	0.17338	3	0.16245	2	0.079982
BN1106_s3158B000070																														2	0.53034	0	0	2	0.05079	0	0	1	0.032365	0	0	0	0	2	0.072151	0	0	0	0
BN1106_s3991B000079																														4	2.3298	4	0.33188	4	0.15675	4	1.7998	3	0.14719	4	0.29005	3	2.7235	3	0.15654	2	0.1662	2	0.12786
BN1106_s4335B000092																														10	2.8866	9	0.26102	9	0.16461	8	1.4117	4	0.084267	4	0.11673	3	1.6948	6	0.14252	3	0.11082	4	0.117
BN1106_s4461B000061																														1	0.20353	3	0.17473	1	0.032386	2	1.0292	2	0.092087	1	0.059925	0	0	0	0	0	0	0	0
BN1106_s4527B000076																														1	0.1966	2	0.10538	3	0.106	1	0.21695	3	0.14159	2	0.12297	3	1.3014	2	0.094405	0	0	0	0
BN1106_s4527B000077																														2	0.19199	1	0.023528	2	0.030551	5	0.71582	0	0	1	0.027455	3	0.57938	0	0	0	0	1	0.02752
BN1106_s452B000151																														4	4.1994	2	0.14877	3	0.15312	3	4.4232	3	0.20454	2	0.1736	3	2.7556	2	0.13328	1	0.10416	1	0.080129
BN1106_s452B000152																														3	4.4962	1	0.072674	4	0.23974	4	5.2451	4	0.43977	4	0.60917	4	5.5709	4	0.46768	3	0.79372	4	0.80676
BN1106_s584B000346																														2	0.25612	1	0.015944	2	0.020512	2	0.42289	2	0.0274	0	0	2	0.4168	2	0.029139	0	0	2	0.038044
BN1106_s584B000348																														7	3.1697	5	0.17797	7	0.15983	5	3.0658	5	0.12095	3	0.094296	4	4.4978	5	0.22706	3	0.16912	3	0.094518
BN1106_s6008B000043																														2	0.52244	1	0.058968	2	0.079869	0	0	1	0.049675	1	0.068811	0	0	2	0.11346	0	0	0	0
BN1106_s639B000755																														2	0.11707	0	0	2	0.047857	0	0	1	0.030574	0	0	0	0	1	0.032514	0	0	0	0
BN1106_s741B000214						6	0	0	0
BN1106_s7879B000034																														3	3.4611	1	0.27247	3	0.34746	4	3.2557	1	0.22953	1	0.31795	3	2.9991	1	0.2441	1	0.11495	1	0.19361
BN1106_s866B000224																														1	0.80574	1	0.074319	1	0.046869	3	1.1966	3	0.22496	1	0.086725	2	1.0693	3	0.23924	1	0.113	1	0.086929
BN1106_s924B000329																														7	3.7757	2	0.066644	6	0.14831	7	3.0186	7	0.33737	6	0.398	3	2.222	6	0.21068	2	0.10133	0	0
Sample name	Sample origin	Reference
Ad_ FhGlyco Teg	Adult tegumental N-linked glycoproteins	Ravida, A., Cwiklinski, K., Aldridge, A.M., Clarke, P., Thompson, R., Gerlach, J.Q., Kilcoyne, M., Hokke, C., Dalton, J.P. & O’Neill, S.M. (2016). Fasciola hepatica surface tegument glycoproteins at the interface of parasite and host. Mol Cell Proteomics 15:3139-3153.
Ad_FhManTeg	Adult tegumental mannosidic N-linked glycoproteins
Ad_ES	Adult excretory/secretory proteins	Cwiklinski, K., de la Torre Escudero, E., Trelis, M., Bernal, D., Dufresne, P., Brennan, G.P., O’Neill, S., Tort, J., Paterson, S., Marcilla, A., Dalton J.P. & Robinson, M.W. (2015). Characterisation of the extracellular vesicles of the helminth pathogen, Fasciola hepatica: insight into biogenesis pathways and cargo molecules. Mol Cell Proteomics 14:3258-73
Ad_EV	Adult extracellular vesicle proteins
NEJ_ES	Newly excysted juvenile excretory/secretory proteins	Cwiklinski, K., Jewhurst, H., McVeigh, P., Barbour, T., Maule, A., Tort, J., Robinson, M., O’Neill, S.M., Donnelly, S. & Dalton, J.P. (2018). Infection by the helminth parasite Fasciola hepatica requires rapid regulation of metabolic, virulence, and invasive factors to adjust to its mammalian host. Mol Cell Proteomics in press.
Met/NEJ_somatic	Metacercarial & newly excysted juvenile somatic proteins
[truncated: 2 more columns]
